# Supplementary material for: Aromatic clusters in protein–protein and protein–drug complexes
Source: J Cheminform. 2020 May 8;12:30. doi: 10.1186/s13321-020-00437-4 (PMC7206889; doi:10.1186/s13321-020-00437-4)
Supplement: Supplementary file 2 — Additional file 2. Protein-protein interactions with PDBID, chain and UniProtID. [file 13321_2020_437_MOESM2_ESM.csv]

pdbID	chainID1	chainID2	uniprotID1	uniprotID2
2bb9	A	B	O92139	O92139
2hh9	A	B	Q59N99	Q59N99
1gbn	A	B	P04181	P04181
1e7n	A	B	P62696	P62696
1e7l	A	B	P13340	P13340
2bay	A	D	P32523	P32523
1mhm	B	A	Q04694	Q04694
1twd	A	B	P67825	P67825
1nrz	A	B	P37081	P37081
1g58	A	B	P0A7J0	P0A7J0
2qw5	A	B	Q3M5E3	Q3M5E3
2r6w	A	B	P03372	P03372
1g5x	A	B	P0A953	P0A953
2bbq	A	B	P0A884	P0A884
2hha	A	B	Q53TN1	Q53TN1
2hhf	A	B	O15382	O15382
1g51	A	B	P36419	P36419
1g5h	A	B	Q9QZM2	Q9QZM2
3jx6	A	B	P29476	P29476
1vlj	A	B	Q9WZS7	Q9WZS7
2qwn	A	B	P19120	Q27974
3g1z	A	B	Q9ZJ12	Q9ZJ12
1tw3	A	B	Q06528	Q06528
3io5	A	B	P04529	P04529
2qwx	A	B	P16083	P16083
2rdc	A	B	Q74H32	Q74H32
2iu6	A	B	Q9CIW0	Q9CIW0
3ud2	A	B	P16157	P16157
2nwu	A	B	Q97Z89	Q97Z89
3go6	A	B	P71913	P71913
4a9m	A	B	P25440	P25440
1ui5	A	B	O66122	O66122
1ui7	A	B	P46881	P46881
3b3f	A	B	Q4AE70	Q4AE70
2p7m	A	B	Q71YW5	Q71YW5
2vpq	A	B	Q99TW7	Q99TW7
2pfb	A	B	Q93R11	Q93R11
1reg	X	Y	P69702	P69702
1mhl	A	C	P05164	P05164
2w8b	A	H	P0A855	P0A912
2w8m	A	B	Q6TRV5	Q6TRV5
2r53	A	B	P22004	P22004
2vt2	A	B	O05521	O05521
3agb	A	B	Q8LDU4	Q8LDU4
1vgx	A	B	Q9RRU8	Q9RRU8
3zss	A	B	Q9L1K2	Q9L1K2
3goc	A	B	Q82MH6	Q82MH6
3zrv	A	B	P0AEJ4	P0AEJ4
3goa	A	B	P0A2H7	P0A2H7
3god	A	C	Q02ML7	Q02ML7
2r5o	A	B	Q47591	Q47591
2r5n	A	B	P27302	P27302
1b8g	A	B	P37821	P37821
1b8a	A	B	Q52428	Q52428
2w80	A	D	P08603	Q9JXV4
3m0f	A	B	Q4KDJ6	Q4KDJ6
2r5e	A	B	Q95VY4	Q95VY4
1b8j	A	B	P00634	P00634
2r5w	B	A	Q5NHR1	Q5NHR1
2r5q	A	B	Q50CM2	Q50CM2
1b8z	A	B	P36206	P36206
1qmg	A	B	Q01292	Q01292
6gss	A	B	P09211	P09211
6gst	A	B	P04905	P04905
1qmh	A	B	P46849	P46849
1qmj	A	B	P23668	P23668
2w4d	A	B	P84142	P84142
3ijo	B	E	P19491	P19491
3qr9	A	B	P66992	P66992
3fgn	A	B	O06620	O06620
3r3w	A	B	Q6NAM1	Q6NAM1
3aqi	A	B	P22830	P22830
3qr2	A	B	P35613	P35613
3fgc	A	B	P07740	P07739
2c2i	A	B	P96807	P96807
1y6p	A	B	P00592	P00592
3aqb	A	B	O66127	O66129
1ils	A	C	P00282	P00282
3fgy	A	B	Q13M28	Q13M28
4dq8	A	B	B2HPZ3	B2HPZ3
3fgr	A	B	Q3TCN2	Q3TCN2
2c2x	A	B	O50385	O50385
3fgv	A	B	Q5LR19	Q5LR19
2v28	A	B	Q47XN7	Q47XN7
1w89	A	B	Q99757	Q99757
1qm5	A	B	P00490	P00490
3kyj	A	B	Q8KLS0	Q8KLS1
2j8n	A	B	Q9HUU7	Q9HUU7
2b1g	A	B	P31335	P31335
1v2a	A	B	Q9BHB0	Q9BHB0
2rd9	A	B	Q9KGB8	Q9KGB8
2phn	A	B	O28028	O28028
2phb	A	B	P00742	P00742
1w2y	A	B	Q9PMK9	Q9PMK9
3qrv	A	B	P39898	P39898
2c21	A	B	Q68RJ8	Q68RJ8
3fg9	A	B	Q88RY8	Q88RY8
3fg0	A	B	Q5HCU0	Q5HCU0
2pht	A	B	Q8GSD2	Q8GSD2
3udd	A	B	O95271	O95271
2rd7	A	C	P07357	P07360
6req	A	B	P11653	P11652
2j8x	A	B	Q777D9	P14739
2ztz	A	B	Q90092	Q90092
3s52	A	D	Q8D0F9	Q8D0F9
3ia7	A	B	Q8KNC3	Q8KNC3
3ia6	A	B	P37231	P37231
3ia1	A	B	Q72GM6	Q72GM6
1hvy	A	B	P04818	P04818
2qj2	A	B	P14210	P14210
3ia8	A	B	Q8WY91	Q8WY91
2ik6	A	B	P00817	P00817
1tjl	A	C	P0ABS1	P0ABS1
3ck5	A	B	Q9RKF7	Q9RKF7
2iyj	A	B	P0AEG6	P0AEG6
1xwk	A	C	P09488	P09488
3u5t	A	C	Q92W70	Q92W70
3s5p	A	B	A8B2K2	A8B2K2
3s5s	A	B	A9GEI3	A9GEI3
1w2g	A	B	O05891	O05891
1n18	A	B	P00441	P00441
1g5p	A	B	P00459	P00459
3s5y	A	B	P06280	P06280
3eww	A	B	P11172	P11172
3cki	A	B	P78536	P35625
2ikb	A	C	Q7DDI9	Q7DDI9
2wvc	A	B	O25896	O25896
3cka	A	B	Q45040	Q45040
2ikk	A	B	O32152	O32152
2qjw	A	B	Q8PAE4	Q8PAE4
1z3a	A	B	P68398	P68398
3cky	A	D	Q0QLF5	Q0QLF5
2qjj	A	B	A4XF23	A4XF23
2j7z	A	B	P48061	P48061
3ial	A	B	A8BR89	A8BR89
2z9d	A	B	P41407	P41407
3pun	A	B	Q91H09	Q91H09
3pul	A	B	D0CFC3	D0CFC3
3puh	A	B	Q9L9D7	Q9L9D7
3pub	A	B	E5EVW2	E5EVW2
2plk	A	B	Q8D594	Q8D594
3he3	A	I	Q9RYF1	Q9RYF1
3he0	A	B	Q87TM9	Q87TM9
3put	A	B	Q2K7I2	Q2K7I2
1uz3	A	B	Q8TE50	Q8TE50
3he8	A	B	A3DIL8	A3DIL8
2vpf	A	B	P15692	P15692
1j8f	A	C	Q8IXJ6	Q8IXJ6
1k6z	A	B	P31491	P31491
2z78	A	B	Q12051	Q12051
1k6y	A	B	Q72498	Q72498
1k6v	A	B	P35963	P35963
1g5c	A	B	Q50565	Q50565
2z76	A	B	P71817	P71817
1k6r	A	B	P14489	P14489
2gaf	A	D	P07617	P23371
1st0	B	A	Q96C86	Q96C86
2oq2	A	B	P18408	P18408
2gak	A	B	Q09324	Q09324
1k6d	A	B	P76458	P76458
2hhm	A	B	P29218	P29218
3heb	A	B	Q2RWM6	Q2RWM6
2no4	A	B	Q51645	Q51645
3hej	A	D	P00644	P00644
3hek	A	B	P07900	P07900
3hei	A	B	P29317	P20827
1xv2	A	B	Q7A3A7	Q7A3A7
1x14	A	B	P07001	P07001
3pu7	A	B	P14831	P14831
3ue9	A	C	Q2SWD3	Q2SWD3
1now	A	B	P07686	P07686
2z7y	A	B	P00442	P00442
2oql	A	B	P0A434	P0A434
2oqm	A	B	Q12RS4	Q12RS4
1k66	A	B	Q8RTM8	Q8RTM8
3k28	A	B	Q81LD0	Q81LD0
2oqt	A	B	Q9A1N7	Q9A1N7
1a4b	A	B	P00280	P00280
2dab	A	B	P19938	P19938
1ied	A	B	P16753	P16753
1a4i	A	B	P11586	P11586
3smp	A	B	Q8TE04	Q8TE04
1vzz	A	B	P07445	P07445
3smi	A	B	Q460N5	Q460N5
3tac	A	B	O14936	O75334
1a4u	A	B	P10807	P10807
3tao	A	B	P66940	P66940
1a4x	A	B	P39765	P39765
3sma	A	B	Q0ZQ43	Q0ZQ43
1vyw	A	B	P24941	P20248
3i5c	A	B	Q9HXT9	Q9HXT9
2nmy	A	B	P04587	P04587
1iqc	A	C	P55929	P55929
1iqb	A	B	P11218	P11218
2qww	A	B	Q722C0	Q722C0
3sm2	A	B	Q9E7M1	Q9E7M1
1ynf	A	F	P76216	P76216
1pfz	A	C	P46925	P46925
2iyc	A	B	Q9P0U3	Q9P0U3
1pfr	A	B	P69924	P69924
1iq8	A	B	O58843	O58843
1tw9	A	B	Q9NJQ6	Q9NJQ6
2gbk	A	C	P62988	P62988
1iq6	A	B	O32472	O32472
2v2g	A	B	Q1AN22	Q1AN22
3ezh	A	B	P0AFA2	P0AFA2
1wx2	A	B	Q83WS2	Q83WS1
1dlq	A	B	P07773	P07773
3k31	A	B	Q2GKM8	Q2GKM8
3ezs	A	B	O25341	O25341
3m0g	A	B	Q9KWR7	Q9KWR7
3ij6	A	B	Q5FK79	Q5FK79
2no1	A	B	P27707	P27707
3k3k	A	B	O49686	O49686
3k3c	A	B	Q11034	Q11034
3k3b	A	B	P52732	P52732
1v25	A	B	Q6L8F0	Q6L8F0
1aar	A	B	P62990	P62990
3k3s	A	D	Q83JJ2	Q83JJ2
2vph	A	B	P29074	P29074
3k3p	A	B	P95803	P95803
3ez2	A	B	P07620	P07620
3ez3	A	B	A5K4U6	A5K4U6
3ez0	A	B	A0JYP2	A0JYP2
1uzy	A	B	AAO165	AAO165
3nkz	A	B	A1JSR8	A1JSR8
1qpa	A	B	P11542	P11542
2ib0	A	B	O05815	O05815
2x6s	A	B	P14350	P14350
3mz2	A	B	A6LIT8	A6LIT8
3mz1	A	B	Q92SG7	Q92SG7
3ddq	C	D	P24941	P30274
3uzp	A	B	P48730	P48730
1fwl	A	B	Q58504	Q58504
3ddi	A	B	Q5UQL3	Q5UQL3
3ddh	A	B	Q8A5Q8	Q8A5Q8
3p3b	A	B	D3EID5	D3EID5
3ddc	A	B	P01112	Q5EBH1
1ki3	A	B	P03176	P03176
1ur8	A	B	Q54276	Q54276
3mzv	A	B	Q07D00	Q07D00
3op1	A	B	Q97QT9	Q97QT9
3dd9	A	B	Q06259	Q06259
3mzg	A	B	P01236	P16471
2xme	A	B	O29976	O29976
3mzn	A	B	Q1QUN0	Q1QUN0
3mzo	B	C	Q928A2	Q928A2
2xmk	A	B	P73213	P73213
1emv	A	B	P13479	P09883
2cxq	A	B	P06745	P06745
3kp7	A	B	Q5HLN6	Q5HLN6
4aec	A	B	Q43725	Q43725
2xsx	A	B	P13929	P13929
1bo4	A	B	Q53396	Q53396
2cxk	A	B	Q5VUE1	Q5VUE1
3lte	A	B	Q1N036	Q1N036
1bo6	A	B	P49891	P49891
2vzx	A	B	Q8T6U0	Q8T6U0
1s9d	A	E	P84080	Q99418
1s9a	A	B	O67987	O67987
3ltp	A	B	O26232	O26232
1zor	A	B	Q9X0N2	Q9X0N2
1s9q	A	B	P62509	P62509
1dqx	A	B	P03962	P03962
1dqz	A	B	P0A4V4	P0A4V4
1zos	A	B	Q8DQ16	Q8DQ16
1i21	A	B	P43577	P43577
1dqp	A	B	Q24973	Q24973
1zot	A	B	P15318	P62158
1dqs	A	B	P07547	P07547
1dqt	A	B	P09793	P09793
2ebe	A	B	Q5SM82	Q5SM82
2ebd	A	B	O67185	O67185
2f8i	A	B	P02766	P02766
3sy6	A	B	Q5LE92	Q5LE92
2f8f	A	B	P30113	P30113
2z8a	A	B	P02213	P02213
1v4v	A	B	P83824	P83824
1s96	A	B	P60546	P60546
1s95	A	B	P53041	P53041
3bbh	A	B	Q57977	Q57977
1t5o	A	B	O29877	O29877
1mnq	A	B	Q9ZGI2	Q9ZGI2
2zsg	A	B	Q9WXP9	Q9WXP9
1s66	L	U	P76129	P76129
2z8i	A	B	P18956	P18956
3zxq	A	B	O53473	O53473
1g7c	A	B	P02994	P32471
3nr1	A	B	Q8N4P3	Q8N4P3
3nr4	A	B	O80992	O80992
2vc7	A	B	Q97VT7	Q97VT7
3tbf	A	B	Q5NHQ9	Q5NHQ9
2hni	A	B	O57883	O57883
2avn	A	B	Q9X1A9	Q9X1A9
2avd	A	B	Q86VU5	Q86VU5
2hne	A	B	Q8P3K2	Q8P3K2
3nra	A	B	Q3IWP3	Q3IWP3
1jke	A	D	P0A6M4	P0A6M4
1jkg	A	B	Q9UKK6	Q9UBU9
3nrh	A	B	Q64XJ4	Q64XJ4
3nrq	A	B	B3HWD5	B3HWD5
2vcy	A	B	Q9BV79	Q9BV79
3nrv	A	C	Q6FBB7	Q6FBB7
2qqq	A	B	Q8UWK4	Q8UWK4
3i23	A	B	Q835X4	Q835X4
1q0y	L	H	P01724	Q8VDC9
3slg	A	F	Q3JRK4	Q3JRK4
3o8j	A	B	Q56063	Q56063
1x7o	A	B	Q9F5K6	Q9F5K6
2p5u	A	D	Q5SKQ2	Q5SKQ2
3b5m	A	B	Q7UTD8	Q7UTD8
3gmg	A	B	P64895	P64895
1rkt	A	B	O31560	O31560
1rku	A	B	Q9I2Y2	Q9I2Y2
2okn	A	B	P12955	P12955
3gmm	A	B	P11609	Q91XJ8
1e55	A	B	P49235	P49235
3gmw	A	B	A5PHA6	Q9KJ90
3o8q	A	B	C3NTR0	C3NTR0
3b5t	B	E	Q8UWK5	Q8UWK5
2zsm	B	C	Q9Y9I9	Q9Y9I9
1r23	A	B	P30340	P30340
2wet	A	D	A4D0H5	A4D0H5
3lle	A	B	P02638	P02638
3anl	A	B	P45568	P45568
2p50	A	B	P0AF18	P0AF18
3g8k	A	B	Q9JIP9	Q9JIP9
1h0k	A	B	Q8WZM4	Q8WZM4
3g8o	A	B	P06401	P06401
3g8r	A	B	Q7NR94	Q7NR94
1e5s	A	B	O09345	O09345
1uoe	A	B	P76015	P76015
2r7h	A	B	Q30WV8	Q30WV8
3o84	A	B	B2HVG8	B2HVG8
2np3	A	B	Q9RCV4	Q9RCV4
2y7k	A	B	Q7WT50	Q7WT50
1qks	A	B	P72181	P72181
3qt5	A	B	Q9FD73	Q9FD73
1w5f	A	B	O08398	O08398
3bb8	A	B	Q57323	Q57323
2pn0	A	D	Q82T10	Q82T10
3ast	A	B	Q8JW44	Q8JW44
4fis	A	B	P0A6R3	P0A6R3
3fas	A	B	P19493	P19493
3asy	A	B	Q5SKR5	Q5SKR5
2c0d	A	B	Q9BKL4	Q9BKL4
1ijx	A	C	P97401	P97401
3ow1	A	B	Q1QT89	Q1QT89
1y4h	A	C	Q70UQ8	Q9EYW6
1y4l	A	B	P24605	P24605
1ld8	A	B	P49354	P49356
2c0r	A	B	Q59196	Q59196
3fal	A	D	P19793	Q9Z0Y9
1zo2	A	B	Q5CQI4	Q5CQI4
3qta	A	B	Q5V4K4	Q5V4K4
3qtb	A	B	O29432	O29432
2ji2	A	B	Q46495	Q46495
3qth	A	B	Q47ZP9	Q47ZP9
3qtp	A	B	P51555	P51555
1uim	A	B	P83823	P83823
3qty	A	B	Q5NGF2	Q5NGF2
2wel	A	D	Q13557	P62158
1x0v	A	B	P21695	P21695
1y48	E	I	P00782	Q40059
3fa5	A	B	A1B7S1	A1B7S1
1kpe	A	B	P49773	P49773
2pnc	A	B	Q29437	Q29437
1ydw	A	B	Q9SZ83	Q9SZ83
2pnh	A	B	P07013	P07013
2zdg	A	B	Q5SHZ3	Q5SHZ3
2zdo	A	B	Q7A649	Q7A649
3pfh	A	D	P95748	P95748
1t92	A	B	P15746	P15746
2zdp	A	B	Q7A827	Q7A827
3c17	A	B	P37595	P37595
1jv3	A	B	Q16222	Q16222
1j49	A	B	P26297	P26297
3ci5	A	G	P07830	P06396
3ic8	A	B	Q887M8	Q887M8
3ci6	A	B	Q6FEW8	Q6FEW8
1hxw	A	B	P12499	P12499
3ic1	A	B	P44514	P44514
1hxq	A	B	P09148	P09148
2zcn	A	B	Q5HKQ1	Q5HKQ1
3krs	A	B	Q5CSE7	Q5CSE7
1t9b	A	B	P07342	P07342
1p6x	A	B	P24425	P24425
1kko	A	B	O66145	O66145
3myf	A	B	A1RHE3	A1RHE3
2zd1	A	B	P03366	P03366
3s3u	A	B	Q83XN4	Q83XN4
3s3t	A	C	Q88XN4	Q88XN4
3fz5	A	B	Q3J568	Q3J568
3ll8	C	D	Q08209	P63098
3ict	A	B	Q81UT5	Q81UT5
2bie	A	B	Q9RME2	Q9RME2
3cif	A	B	Q7YYQ9	Q7YYQ9
1jvk	A	B	Q6PJG0	Q6PJG0
3icf	A	B	P53043	P53043
3ica	A	B	Q7MXR4	Q7MXR4
1r35	A	B	P29477	P29477
2uxu	A	B	Q9AIU0	Q9AIU0
3pkq	A	B	P26393	P26393
2uxq	A	B	Q6AQ66	Q6AQ66
2pbi	A	B	A1L352	P62881
2xla	A	B	P73600	P73600
1r38	A	B	O74237	O74237
1zv1	A	B	P23023	P23023
3myr	A	B	D3RV29	D3RV26
3hk4	A	B	Q986E8	Q986E8
3pko	A	B	Q03Q08	Q03Q08
3ugs	A	B	Q9PP99	Q9PP99
2ow0	A	B	P14780	P14780
3ey8	A	B	Q9K3D3	Q9K3D3
1nxu	A	B	P37672	P37672
3dlg	A	B	P04585	P04585
2ggl	A	B	Q44185	Q44185
3ko0	A	B	P26447	P26447
1p6l	A	B	P29473	P29473
3hkl	A	B	Q62838	Q62838
1my7	A	B	Q04207	Q04207
2pui	A	B	O31663	O31663
3hkv	A	B	Q53GL7	Q53GL7
1fon	A	B	P05805	P05805
2wcu	A	B	Q8R2K1	Q8R2K1
2owp	A	B	Q13MU9	Q13MU9
2z1z	A	B	O81885	O81885
2z1y	A	B	Q72LL6	Q72LL6
2owu	A	B	O58456	O58456
1jlv	A	B	Q9GNE9	Q9GNE9
2owl	A	B	P36767	P36767
2own	A	B	Q88YP1	Q88YP1
3toz	A	B	Q8Y9N5	Q8Y9N5
3tot	A	B	Q8XVV6	Q8XVV6
3tor	A	D	P0ABK9	P0ABK9
3fgg	A	B	Q739E5	Q739E5
3pd4	A	B	Q9UZ14	Q9UZ14
1y6r	A	B	P24247	P24247
3toj	A	B	Q9UBL3	Q9UBL3
2dou	A	B	Q5SLF1	Q5SLF1
2wpf	A	B	P39051	P39051
2dor	A	B	P54321	P54321
1a2w	A	B	P61823	P61823
2xpl	A	B	Q8SUS7	Q8SUS7
1lj0	A	B	P04166	P04166
1wx1	A	B	Q7SIC7	Q7SIC7
1ylr	A	B	P38489	P38489
1ylq	A	B	O29641	O29641
1o5x	A	B	Q07412	Q07412
3uyu	A	B	C7F6X3	C7F6X3
3sk2	A	B	Q8GPH6	Q8GPH6
3pd6	A	B	P05202	P05202
1lj9	A	B	Q82ZP8	Q82ZP8
2eyr	A	B	Q6PIZ8	Q2YDB4
1ylk	A	B	P64797	P64797
3fgp	A	B	P63873	P63873
3f4w	A	B	Q8ZMP9	Q8ZMP9
2ph4	A	B	P84776	P84776
3f4v	A	B	Q42975	Q42975
1gyj	A	B	P31992	P31992
3kjr	A	B	A7ASX7	A7ASX7
3edp	A	B	Q92A11	Q92A11
3n40	P	F	Q1H8W5	Q1H8W5
3ede	A	B	Q8KKG0	Q8KKG0
3edn	A	B	Q81MV2	Q81MV2
1wze	A	B	P10584	P10584
1td2	A	B	P77150	P77150
2vp5	A	B	Q9XZT6	Q9XZT6
2byk	A	B	Q9V452	Q9V444
1aok	A	B	P04084	P14420
3ed1	A	B	Q6L545	Q6L545
3k1w	A	B	P00797	P00797
1aog	A	B	P28593	P28593
2byb	A	B	P27338	P27338
3k1e	A	B	Q6Y2R8	Q6Y2R8
1aoz	A	B	P37064	P37064
3k1g	A	B	Q834W6	Q834W6
2wzv	A	B	A0R6D0	A0R6D0
1gy6	A	B	P13662	P13662
1wz7	B	C	P84089	P84089
1wz3	A	B	Q9LVK3	Q9LVK3
1x84	A	B	Q46822	Q46822
3mdl	A	B	Q05769	Q05769
1fux	A	B	P77368	P77368
3dbx	A	B	Q5GL29	P61769
3ovp	A	B	Q96AT9	Q96AT9
3dbi	A	C	P24242	P24242
2x4i	A	B	Q8QL27	Q8QL27
3my7	A	D	Q87MW0	Q87MW0
3mdk	A	B	Q88N92	Q88N92
1esv	S	A	P06396	P68135
2e18	A	B	O57921	O57921
3db2	A	B	Q18XG3	Q18XG3
3db0	A	B	Q926Z8	Q926Z8
2e11	A	C	Q8P8M3	Q8P8M3
3mtr	A	B	P13591	P13591
3r31	A	B	Q8UH56	Q8UH56
2vns	A	B	Q658P3	Q658P3
3mti	A	B	Q5M2Z6	Q5M2Z6
3mtk	A	B	A4XHQ4	A4XHQ4
2xcc	A	B	Q9I325	Q9I325
1upg	A	B	Q57471	Q57471
3mdy	A	B	O00238	P62942
2ed4	A	B	Q5SJP7	Q5SJP7
4acs	A	B	P09210	P09210
3h6s	A	E	O60911	Q3Y9I6
3kv8	A	B	Q1EMV2	Q1EMV2
2cvi	A	B	O73983	O73983
2cvd	A	D	O60760	O60760
3lrd	A	B	Q05H60	Q05H60
1il0	A	B	Q16836	Q16836
2ps7	A	B	P13513	P13513
1pcf	A	B	P53999	P53999
3lrq	A	D	O94972	O94972
2ps2	B	C	Q2U1E8	Q2U1E8
3lru	A	B	Q6P2Q9	Q6P2Q9
3lrt	A	B	Q97CA5	Q97CA5
2qyo	A	B	Q1SCE3	Q1SCE3
1sft	A	B	P10724	P10724
4dhg	A	C	D6Y7Y6	D6Y7Y6
3ik4	A	B	A9B055	A9B055
1p0f	A	B	O57380	O57380
2psm	A	F	P48346	Q60819
4dhi	B	D	Q9XVR6	P61088
1sfx	A	B	O28271	O28271
3ah4	A	B	P46084	P46084
2psu	A	B	O38732	O38732
1ds2	E	I	P00777	P68390
2vrz	A	B	Q99WU4	Q99WU4
1sfl	A	B	Q8NXI0	Q8NXI0
1zl9	A	B	Q09596	Q09596
3v05	A	B	Q2G1S5	Q2G1S5
1o75	A	B	P29723	P29723
1g1a	A	B	P26391	P26391
2hle	A	B	P54760	P52799
1rrg	A	B	P84079	P84079
1kic	A	B	Q9GPQ4	Q9GPQ4
2apo	A	B	Q57612	P81303
2qsu	A	B	Q9T0I8	Q9T0I8
1jif	A	B	Q53793	Q53793
2qsx	A	B	Q87RY9	Q87RY9
1jiq	A	B	P06744	P06744
1jiw	P	I	Q03023	Q03026
2qsi	A	B	Q6NB62	Q6NB62
3uyj	A	B	Q8N371	Q8N371
3lum	A	C	Q8TL28	Q8TL28
3b7p	B	C	Q8II73	Q8II73
3gcg	A	B	P60953	Q9R8E4
3luf	A	B	A4SNL2	A4SNL2
1ou9	A	B	P45206	P45206
1ml6	A	B	P10648	P10648
1u3t	A	B	P07327	P07327
2r50	A	D	Q9M593	Q9M593
3p9t	A	B	Q8KLP4	Q8KLP4
2qj8	A	B	Q98AA0	Q98AA0
3b76	A	B	Q8TBB1	Q8TBB1
1mld	A	B	P00346	P00346
3b73	A	B	Q5V043	Q5V043
2r1u	A	B	Q99497	Q99497
1h2g	A	B	P06875	P06875
2wiq	A	B	Q2TCH5	Q2TCH5
1h2a	S	L	P21853	P21852
2zpg	A	B	P13448	P13449
2r1f	A	B	P28306	P28306
2ojp	A	B	P0A6L2	P0A6L2
1h2u	A	X	Q09161	P52298
3gc6	A	B	Q9TTF5	Q9TTF5
1mlz	A	B	P12995	P12995
2nr4	A	B	Q8PVV4	Q8PVV4
3i0t	A	B	Q9K6M5	Q9K6M5
3r7s	A	B	P42575	P42575
1qip	A	B	Q04760	Q04760
3i0y	A	B	Q8PDF7	Q8PDF7
3i0z	A	B	Q97T85	Q97T85
2fb2	A	B	P69848	P69848
1ihr	A	B	P02929	P02929
2ws2	A	B	Q9NAW7	Q9NAW7
2i8c	A	B	Q5HEB7	Q5HEB7
2i8b	A	B	Q05323	Q05323
3aua	A	B	O96693	O96693
3fcm	A	B	Q0TTC5	Q0TTC5
1cbk	A	B	P43777	P43777
3fcd	A	B	Q93AH5	Q93AH5
2i8u	A	B	Q6XQ58	Q6XQ58
3qfw	A	B	Q216E8	Q216E8
3qvg	A	B	P49916	Q60596
3qvd	A	B	Q9UWP7	Q9UWP7
1qi9	A	B	P81701	P81701
3r77	A	B	Q51790	Q51790
3i07	A	B	Q9KKU4	Q9KKU4
3fc0	A	B	Q7TS55	Q7TS55
2j73	A	B	O33840	O33840
2fbk	A	B	Q9RV71	Q9RV71
2zfd	A	B	Q8LAS7	Q9LZW4
3osv	A	B	Q9I4Q0	Q9I4Q0
1qx2	A	B	P02633	P02633
3kwm	A	D	Q5NFM5	Q5NFM5
3osu	A	B	P0A0H9	P0A0H9
1hzj	A	B	Q14376	Q14376
3s19	A	B	Q9KTK0	Q9KTK0
1fxr	A	B	P00210	P00210
1hzp	A	B	P0A574	P0A574
2o3i	A	B	Q7NTB2	Q7NTB2
1xes	A	B	Q02323	Q02323
1jt3	A	B	P05230	P05230
1s6b	A	B	P60043	P60044
2y8h	A	B	A5U7E7	A5U7E7
2ig3	A	B	Q0PB48	Q0PB48
2ig6	A	B	Q97G05	Q97G05
2ig7	A	B	Q9Y259	Q9Y259
2y8e	A	B	O18334	O18334
3s1i	A	B	B3DUZ7	B3DUZ7
1vkh	A	B	Q04066	Q04066
3sbq	A	B	P19573	P19573
3l3b	A	B	Q2GI86	Q2GI86
1hz6	B	C	Q51912	Q51912
3kw3	A	B	Q6G2F2	Q6G2F2
3kw2	A	B	B2RH75	B2RH75
1yxo	A	B	Q9I5U4	Q9I5U4
3sbu	A	B	Q5LBG4	Q5LBG4
2a8s	A	B	Q569R2	Q569R2
3iey	A	B	Q74MP4	Q74MS9
2igi	A	B	P0A784	P0A784
2a8x	A	B	P66004	P66004
3tha	A	B	Q9PIF1	Q9PIF1
2a8f	A	B	P15569	P15569
2a8j	A	B	Q9H6P5	Q9H6P5
3cgd	A	B	Q81TK8	Q81TK8
2gef	A	B	Q8AZM0	Q8AZM0
3lbs	A	B	O75787	O75787
2ged	A	B	P36057	P36057
1vkc	A	B	Q8U4Q2	Q8U4Q2
1r16	A	B	P29241	P29241
1h83	A	B	O64411	O64411
2uzq	A	B	P30305	P30305
3hi2	A	B	Q46864	Q46865
3hi0	A	B	A9CJF9	A9CJF9
3hi7	A	B	P19801	P19801
2gey	A	B	Q1XDX7	Q1XDX7
2ou5	A	B	Q28VU1	Q28VU1
2ou1	A	B	P02652	P02652
2y53	A	B	Q13WK4	Q13WK4
6csc	A	B	P23007	P23007
3l3t	A	E	Q8N2U3	C9JHU0
3uyl	A	B	Q9ALM8	Q9ALM8
1pq9	A	B	P55055	P55055
3pi2	A	B	Q86G74	Q86G74
3pi6	A	B	Q02P97	Q02P97
3him	A	B	Q0SD48	Q0SD48
3hie	A	B	P33332	P33332
2g2w	A	B	P0AD64	P35804
2ge7	A	B	P32923	P32923
2g2s	A	B	P42212	P42212
2ge3	A	B	Q8UD38	Q8UD38
3hiu	A	B	Q8P4M6	Q8P4M6
2oux	A	B	Q830V1	Q830V1
3lbb	A	B	Q8DUV0	Q8DUV0
3lyd	A	B	C7QYG7	C7QYG7
3fld	A	B	P14565	P14565
2y7a	A	B	Q70V26	Q70V26
3l8u	A	B	Q8DSR4	Q8DSR4
3tmp	A	B	Q96G74	P0CG48
1d5n	A	B	P00448	P00448
3d82	B	C	Q07X94	Q07X94
1d5i	L	H	P01834	P01857
2qfy	A	B	P21954	P21954
3axj	A	B	Q7JVK6	Q8INE1
3d8h	A	B	Q5CXZ9	Q5CXZ9
2dm6	A	B	Q9EQZ5	Q9EQZ5
3l85	A	B	Q9UKK9	Q9UKK9
3d8b	A	B	Q6PIW4	Q6PIW4
2dm9	A	B	O57724	O57724
1pzm	A	B	Q9NJI5	Q9NJI5
2zut	A	B	Q5NU17	Q5NU17
2j7p	A	D	O07347	P83749
1z2w	A	B	Q9QZ88	Q9QZ88
2qjf	A	B	O43252	O43252
3iah	A	B	Q7CQG2	Q7CQG2
3efq	A	B	Q86C09	Q86C09
3efv	A	B	Q8ZPI3	Q8ZPI3
2x3j	A	B	Q93AT8	Q93AT8
3khy	A	B	Q5NE95	Q5NE95
3efz	A	B	Q5CSF3	Q5CSF3
3efy	A	B	Q7WRZ5	Q7WRZ5
3khp	A	C	Q11198	Q11198
3efb	A	D	Q83PA8	Q83PA8
3efe	A	D	Q81PY3	Q81PY3
3khf	A	B	O60307	O60307
3efk	A	B	P08581	P08581
1wtj	A	B	Q4U331	Q4U331
2q5c	A	D	Q97LU5	Q97LU5
2q5l	A	B	P51852	P51852
2w6a	A	B	Q9Z272	Q9Z272
1z2l	A	B	P77425	P77425
2q5r	A	B	Q5HE12	Q5HE12
3ef2	A	B	Q8X123	Q8X123
3t8x	A	B	P29016	P61769
1stf	E	I	P00784	P04080
3kh0	A	B	Q12967	Q12967
3t8k	A	B	C7NDE2	C7NDE2
1xvs	A	B	Q9KUS3	Q9KUS3
2q50	A	B	Q9UBQ7	Q9UBQ7
3siy	A	B	Q1GJV4	Q1GJV4
2q58	A	B	Q5CR09	Q5CR09
3lb2	A	B	Q9NAV8	Q9NAV8
3c87	A	B	Q83SB9	Q83SB9
3nf9	A	B	Q76353	Q76353
1eqw	A	C	P53636	P53636
2e31	A	B	Q80UW2	P63208
2e37	A	B	Q5SJA1	Q5SJA1
2v4m	A	B	Q06210	Q06210
1ncf	A	B	P19438	P19438
3mve	A	B	Q8DF91	Q8DF91
1uvc	A	B	P23096	P23096
2pcd	A	M	P00436	P00437
2vvm	A	B	P46882	P46882
1p27	A	B	P61326	Q9Y5S9
3q0y	A	B	A9CQL4	A9CQL4
3q0v	A	B	P96222	P96222
3aji	A	B	Q9Z2X2	Q6ZWN9
3lpe	A	B	Q57818	Q57839
3ajm	A	B	Q9BUL8	Q9BUL8
3ajr	A	B	Q97BK3	Q97BK3
4a6u	A	B	Q7NWG4	Q7NWG4
3ot2	A	B	Q3M655	Q3M655
3ajx	A	B	Q9LBW4	Q9LBW4
2efy	A	B	Q5SLE6	Q5SLE6
2efs	A	B	P58772	P58772
2eft	A	B	P0A6R0	P0A6R0
2efc	A	B	Q9LT31	Q9SN68
2zu2	A	B	P0C6U2	P0C6U2
2pqm	A	B	O15570	O15570
1p2q	A	B	P00766	P00974
1fse	A	B	P11470	P11470
1qsj	A	B	P01026	P01026
3otn	A	B	A6LIX4	A6LIX4
3otl	A	B	Q1MFM4	Q1MFM4
3otj	E	I	P00760	P00974
3q02	A	B	P05121	P05121
3oti	A	B	Q8KND7	Q8KND7
4a63	A	B	O15350	Q13625
1fsy	A	B	P00811	P00811
3q18	A	B	Q9H4Y5	Q9H4Y5
4a69	A	C	O15379	Q9Y618
1m9m	A	B	P29474	P29474
1ouw	A	B	P93114	P93114
2vg3	A	C	P60479	P60479
1g3j	A	B	P35222	P70062
2hbd	A	B	P69905	P68871
1m9f	A	D	P62937	Q72497
2arv	A	B	P08476	P08476
2hbv	A	B	Q83V25	Q83V25
2arz	A	B	Q9HW16	Q9HW16
2ct9	A	B	P61023	P61023
1g3t	A	B	P33120	P33120
3ecg	A	B	P04584	P04584
3ep4	B	A	P17707	P17707
1joc	A	B	Q15075	Q15075
1joe	A	B	P44007	P44007
1jog	A	B	P43934	P43934
2zej	A	B	Q17RV3	Q17RV3
1zpv	A	C	P67382	P67382
2ar7	A	B	P27144	P27144
2j3l	A	B	Q831W7	Q831W7
1wr8	A	B	O50129	O50129
3pu9	A	B	D1C2D8	D1C2D8
2p9h	A	B	P03023	P03023
2wo2	A	B	P54764	P52799
2wo3	A	B	P54764	O43921
1mzj	A	B	Q9F6D4	Q9F6D4
1e96	A	B	P15154	P19878
3gas	A	B	C0LU01	C0LU01
2bp1	A	B	O43488	O43488
3b9t	A	B	Q1GZG6	Q1GZG6
3gaz	A	B	Q2G4L9	Q2G4L9
3ix4	A	C	P25084	P25084
3gag	A	B	Q8DVW4	Q8DVW4
3b9o	A	B	A4IU28	A4IU28
2yb0	A	B	O15826	O15826
1h41	A	B	Q8VP74	Q8VP74
3b9c	A	B	Q9P005	Q9P005
2wof	A	B	P46883	P46883
2woj	A	B	Q12154	Q12154
1gpw	A	B	Q9X0C6	Q9X0C8
3k86	A	B	O87008	O87008
2p97	A	B	Q3M8K9	Q3M8K9
1xa8	A	D	Q51669	Q51669
3k84	A	B	P97612	P97612
2x3v	A	B	Q61644	Q61644
2r3x	A	B	P08263	P08263
2ohj	A	B	Q50497	Q50497
3b97	A	B	P06733	P06733
1mby	A	B	Q64702	Q64702
1h4r	A	B	P35240	P35240
1e9i	A	B	P08324	P08324
3i2a	A	B	P10822	P10822
3qh2	A	B	P25053	P25053
2dvm	A	B	O59029	O59029
3r9v	A	B	P18013	P18013
1y0u	A	B	O30069	O30069
1qwi	A	B	P0C0L2	P0C0L2
1ifx	A	B	P08164	P08164
3awj	A	B	A3E7Z7	A3E7Z7
1cdo	A	B	P26325	P26325
1cdc	B	A	P08921	P08921
3rbg	A	C	O95727	O95727
3qhy	A	B	Q93T42	O87916
3rbb	A	B	P03407	P08631
3i26	A	B	P0C0V9	P0C0V9
2dv1	A	B	Q939D2	Q939D2
3i29	A	B	P00760	P10822
1ktp	A	B	P50032	P50033
2fdy	A	B	P11509	P11509
1cd0	A	B	P06317	P06317
2fds	A	B	Q4Z4C3	Q4Z4C3
1ktd	A	B	P01904	P00021
2fdo	B	A	O27953	O27953
2fdb	M	P	P55075	Q9UQH9
1ib6	A	B	P61889	P61889
1bjf	A	B	P61602	P61602
3kuc	A	B	P62834	P04049
3ig2	A	D	Q64T65	Q64T65
3kuz	A	B	O60486	O60486
1bjw	A	B	Q56232	Q56232
3kup	A	B	Q13185	Q13185
2ia0	A	B	Q8U2H1	Q8U2H1
2ia2	A	D	Q2F1F8	Q2F1F8
2q0k	A	B	P56431	P56431
1ava	A	C	P04063	P07596
3igf	A	B	Q8YNT0	Q8YNT0
3cet	A	B	Q6M145	Q6M145
3cew	A	B	Q5L811	Q5L811
1avw	A	B	P00761	P01070
3igu	A	B	P17050	P17050
3ces	A	B	P0A6U3	P0A6U3
3cey	A	B	Q969R5	Q969R5
2bph	A	B	Q6QLQ4	Q6QLQ4
2iab	A	B	Q825J7	Q825J7
2iad	A	B	P04228	P01921
2ial	A	B	P01848	P01850
3ho7	A	B	Q7MXD3	Q7MXD3
3pop	A	D	Q7X2G7	Q7X2G7
3jqq	A	B	C6KT68	C6KT68
1n9w	A	B	Q9LCY8	Q9LCY8
3e6m	A	B	Q5LLB9	Q5LLB9
2gks	A	B	O67174	O67174
5rub	A	B	P04718	P04718
1ojv	A	B	P08174	P08174
3fqa	A	B	P24630	P24630
3bat	A	B	P03069	P03069
3bar	A	B	Q8T6J6	Q8T6J6
3m1a	A	B	Q82PV2	Q82PV2
3hoa	A	B	Q72GY3	Q72GY3
3hoc	A	B	P21333	P21333
2gk4	A	B	Q97QI1	Q97QI1
2gk0	A	B	Q65ZC0	Q91Z05
1zjj	A	B	O59622	O59622
2gk2	A	B	P13688	P13688
3ixo	A	B	Q9WEZ1	Q9WEZ1
2w0l	A	C	Q5NV88	Q5NV88
2jev	A	B	P21673	P21673
3tyx	A	B	Q81RT8	Q81RT8
3l6u	A	B	B1YL86	B1YL86
3kqs	A	B	P11086	P11086
3l6j	A	B	Q8YUQ7	Q8YUQ7
1d7k	A	B	P11926	P11926
3l6c	A	B	Q76EQ0	Q76EQ0
2dkn	A	B	Q59718	Q59718
1yhc	A	B	O67648	O67648
2d0j	A	B	Q9NPZ5	Q9NPZ5
2sni	E	I	P00782	P01053
2r8q	A	B	Q6S996	Q6S996
1qdb	A	B	Q9Z4P4	Q9Z4P4
1ung	A	D	Q00535	Q15078
1f9z	A	B	P0AC81	P0AC81
1f9f	A	B	P06790	P06790
3vc7	A	B	Q92N93	Q92N93
1xu7	A	B	P28845	P28845
1h1y	A	B	Q9SE42	Q9SE42
2j90	A	B	O43293	O43293
2r6u	A	C	Q0S814	Q0S814
3tft	A	B	P0A4X6	P0A4X6
2x89	D	E	P61769	P61769
1x8d	A	B	P32156	P32156
2q7a	A	B	Q06A48	Q06A48
2q7d	A	B	Q13572	Q13572
2q7v	A	B	Q9RSY7	Q9RSY7
3sg9	A	B	O68183	O68183
2q7x	A	B	Q97PN8	Q97PN8
1aks	A	B	P00761	P00761
3n0z	A	B	Q7CH76	Q7CH76
1klj	L	H	P08709	P08709
1oey	A	J	P19878	Q15080
3n0t	A	B	Q9UHL4	Q9UHL4
1aka	A	B	P00508	P00508
1zee	A	B	Q8E972	Q8E972
3tkf	A	B	Q5NFX0	Q5NFX0
3tkk	A	C	Q8R8S5	Q8R8S5
3ner	A	B	O43169	O43169
2q78	A	B	Q9WZ50	Q9WZ50
1v8z	A	B	Q8U093	Q8U093
2xz9	A	B	Q8R7R4	Q8R7R4
1lxd	A	B	Q03386	Q03386
3gzd	A	B	Q96I15	Q96I15
1fng	A	B	P04224	P02089
3mpb	A	B	Q8X5Q7	Q8X5Q7
3mpd	A	B	Q8SRM7	Q8SRM7
3gza	A	B	Q8A169	Q8A169
3gzb	A	B	A4Y4H5	A4Y4H5
3gzr	A	B	Q9A585	Q9A585
3gzs	A	B	Q5L9X2	Q5L9X2
2xgz	A	B	P00924	P00924
3dkh	A	B	Q70KY3	Q70KY3
1ez0	A	D	Q56694	Q56694
1utx	A	B	Q8VL32	Q8VL32
1ez1	A	B	P33221	P33221
3gz4	A	B	Q8FHV3	Q8FHV3
3gz5	A	B	Q8EFJ3	Q8EFJ3
3gz7	A	B	Q7WL96	Q7WL96
3mp4	A	B	P35914	P35914
3gz1	A	B	P0A2U4	P0A2U4
3gz3	A	B	Q4QEW7	Q4QEW7
1na8	A	B	Q9UJY5	Q9UJY5
1arh	A	B	P00509	P00509
1sj2	A	B	Q08129	Q08129
2e50	A	B	Q01105	Q01105
3aly	A	B	Q973Z8	Q973Z8
1ki1	A	B	P60953	Q15811
3dn7	A	B	Q11TQ6	Q11TQ6
3oz6	A	B	A3FQ79	A3FQ79
2pw0	A	B	Q8EJW4	Q8EJW4
2xec	A	D	Q5YXQ1	Q5YXQ1
2pjs	A	B	Q8UE11	Q8UE11
1i36	A	B	O27779	O27779
3ozm	A	F	Q7WEE8	Q7WEE8
2e5b	A	B	P43490	P43490
2e5f	A	B	O58246	O58246
3dnh	A	B	A9CI98	A9CI98
3dnf	A	B	O67625	O67625
2e5m	A	B	Q96YK6	Q96YK6
1p4a	A	B	P37551	P37551
1sji	A	B	P12637	P12637
4a49	A	B	P22681	P62837
3fx3	A	B	Q5LKQ8	Q5LKQ8
3fx7	A	B	O24902	O24902
2wyf	A	B	Q05097	Q05097
2wyd	A	B	Q9I194	Q9I194
3nx3	A	B	Q9PIR7	Q9PIR7
3nx2	A	B	C6F3U5	C6F3U5
3nx4	A	B	Q7CPM2	Q7CPM2
2vi7	A	B	Q9I3W7	Q9I3W7
1vq3	A	B	Q9X0X1	Q9X0X1
1j0e	A	B	Q7M523	Q7M523
3klc	A	B	Q9UYV8	Q9UYV8
1j0h	A	B	P38940	P38940
1zp3	A	C	P00394	P00394
1j05	A	B	P01660	Q9JL85
1vqw	A	B	Q9HFE4	Q9HFE4
1o9l	A	B	Q29551	Q29551
1z6b	A	B	Q965D7	Q965D7
3nxa	A	B	Q96FQ6	Q96FQ6
3nxj	A	B	P00947	P00947
2vid	A	B	Q9KH50	Q9KH50
1xcc	A	C	Q86SB3	Q86SB3
1xca	A	B	P29373	P29373
3hr7	A	B	P56073	P56073
3hr0	A	B	Q9H9E3	Q9H9E3
1rmt	A	D	P32697	P32697
1ub7	A	B	Q7SI99	Q7SI99
3ggp	A	C	O67636	O67636
3ggu	A	B	P03367	P03367
1h66	A	C	P15559	P15559
3g25	A	B	Q5HGD2	Q5HGD2
3g23	A	B	Q2G8F3	Q2G8F3
2nvm	A	B	Q3MD55	Q3MD55
3ggf	A	B	Q9P289	Q9P289
2nva	A	B	Q84527	Q84527
2wmm	A	B	P22523	P22523
3hrm	A	B	A6QJM6	A6QJM6
1x1v	A	B	Q8L5H4	Q8L5H4
1nnw	A	B	Q8U1C6	Q8U1C6
3hry	A	B	Q79A04	Q79A04
1h6p	A	B	Q15554	Q15554
3gg1	A	B	A6T8V8	A6T8V8
3gg9	A	D	Q8Y3G4	Q8Y3G4
3g2q	A	B	O52805	O52805
3g2g	A	B	P14618	P14618
2dtc	A	B	Q8BVR9	Q8BVR9
3i4j	A	C	Q9RZ32	Q9RZ32
3i4k	A	B	Q8NN12	Q8NN12
3qj5	A	B	P11766	P11766
2dtj	A	B	P26512	P26512
2v1y	A	B	P32871	P27986
2dtm	L	H	A2NHM3	P18527
2dts	A	B	P01857	P01857
3rd1	A	B	C4LXL1	C4LXL1
3i4s	A	B	Q89BM6	Q89BM6
3rd7	A	B	A0QFP4	A0QFP4
1kv8	A	B	P39304	P39304
1kv5	A	B	P04789	P04789
2pig	A	B	Q5PHU6	Q5PHU6
2i4o	A	B	Q6N5P6	Q6N5P6
3rdh	A	D	P63104	P63104
1x6i	A	B	P64559	P64559
2dt5	A	B	Q5SHS3	Q5SHS3
2dt9	A	B	P61489	P61489
1lby	A	B	O30298	O30298
1lbq	A	B	P16622	P16622
1id1	A	B	P31069	P31069
3f72	A	B	P20047	P20047
1kvd	A	B	P19972	P19972
2y4o	A	B	B4EL89	B4EL89
2y4j	A	B	Q9RFR0	Q9RFR0
2y4g	A	B	D3Y1I2	D3Y1I2
2y4e	A	B	P31545	P31545
3ksg	A	B	Q6GFY9	Q6GFY9
3kse	A	D	P07711	P01040
2jj3	A	B	Q92731	Q92731
3ksu	A	B	Q04HJ2	Q04HJ2
3ii0	A	D	P17174	P17174
1tcw	A	B	Q07387	Q07387
1xs0	B	C	P45502	P45502
1on2	A	B	P54512	P54512
3ccd	A	B	P0AA04	P0AA04
3iie	A	B	B1JQG4	B1JQG4
1zy5	A	B	P15442	P15442
3iic	A	B	A3QI43	A3QI43
2zb9	A	B	Q9RK47	Q9RK47
2rlb	A	B	P11456	P11456
3tau	A	B	Q8Y672	Q8Y672
1u0k	A	B	Q9HV82	Q9HV82
3bc1	A	B	Q9ERI2	Q9HCH5
2nv4	A	B	O29998	O29998
3hm4	A	B	Q316R4	Q316R4
3jsw	A	B	O76083	O76083
3jsj	A	B	Q82RK0	Q82RK0
2giy	A	B	P04488	P04488
3u1x	A	B	A6LD40	A6LD40
3jsl	A	B	Q9AIU7	Q9AIU7
2g60	L	H	Q65ZC0	Q5BJZ2
3uma	B	C	Q92RF9	Q92RF9
3v7o	A	B	Q8JPX6	Q8JPX6
1r5c	A	B	P00669	P00669
1irj	A	B	P06702	P06702
1r5p	A	B	Q8YT41	Q8YT41
1on6	A	B	Q9ES89	Q9ES89
1u0v	A	B	P30074	P30074
3bcv	A	B	Q5LBM4	Q5LBM4
3bcw	A	B	Q7WN61	Q7WN61
3js2	A	B	P11362	P11362
3js3	A	B	Q186A6	Q186A6
3hmu	A	B	Q5LMU1	Q5LMU1
1zhq	A	B	Q9RHG4	Q9RHG4
3hml	A	B	A6T9H1	A6T9H1
3bcg	A	B	P0ACS9	P0ACS9
3hme	A	B	Q9H8M2	Q9H8M2
2v0p	A	B	Q04372	Q04372
1f75	A	B	O82827	O82827
1d1t	A	B	P40394	P40394
1d1g	A	B	Q60034	Q60034
3pm6	A	B	P0CJ44	P0CJ44
3pm7	A	B	Q82ZD2	Q82ZD2
3pm5	A	B	Q9AIX7	Q9AIX7
1yfz	A	B	Q8R7L0	Q8R7L0
2w2g	A	B	P0C6U8	P0C6U8
3pm8	A	B	O15865	O15865
1f7z	A	I	P00763	P00974
2di3	A	B	Q8NLM6	Q8NLM6
1rdi	1	2	P08661	P08661
1t4d	A	B	P0A9Q9	P0A9Q9
2wnw	A	B	Q9KIJ7	Q9KIJ7
3pmc	A	B	Q9RMX2	Q9RMX2
3b2q	A	B	Q60187	Q60187
1yyv	A	B	Q7CP90	Q7CP90
3r5x	A	B	Q81Q29	Q81Q29
3pmr	A	B	P51693	P51693
1oj7	A	D	Q46856	Q46856
1zno	A	B	Q9KU27	Q9KU27
1wpp	A	B	P95765	P95765
1yya	A	B	Q5SJR1	Q5SJR1
3n2b	A	B	Q9KVL7	Q9KVL7
3qfo	A	B	Q8DNX4	Q8DNX4
3n2i	A	B	Q9KQI2	Q9KQI2
2bwn	A	B	P18079	P18079
3n2o	A	B	Q7MK24	Q7MK24
2bwj	A	B	Q9Y6K8	Q9Y6K8
3e5w	A	D	Q8ISF8	Q8ISF8
3e5u	A	B	Q18R04	Q18R04
3l43	A	D	Q9UQ16	Q9UQ16
1vl4	A	B	Q9WZI6	Q9WZI6
3ng8	A	B	Q16849	Q16849
3l49	A	B	Q3J3W0	Q3J3W0
2q1u	A	B	O87989	O87989
3e5y	A	B	A4LJP7	A4LJP7
3zx5	A	B	Q72K29	Q72K29
1xw5	A	B	P28161	P28161
3aow	A	C	O57946	O57946
1em8	A	B	P28905	P28632
3sey	C	E	P0AEX9	P0AEX9
3ngl	A	C	Q05213	Q05213
3e57	A	B	Q9X1A2	Q9X1A2
2bw7	A	B	O32393	O32393
3sef	B	C	Q9KVT3	Q9KVT3
3l4q	A	C	P03496	P23726
3n24	A	B	Q9HT87	Q9HT87
2bw3	A	B	Q25442	Q25442
3n29	A	B	A3ZCM2	A3ZCM2
3ngy	A	B	P30014	P30014
1vlr	A	B	Q9DAR7	Q9DAR7
1jp3	A	B	P60472	P60472
2jj7	A	B	Q7X506	Q7X506
1euc	A	B	O19069	P53590
1nw4	A	F	Q8I3X4	Q8I3X4
3gxh	A	B	A4Y1H6	A4Y1H6
3gxi	A	B	P04062	P04062
3gxo	A	B	Q9X5T6	Q9X5T6
1noz	A	B	P04415	P04415
1euv	A	B	Q02724	Q12306
3gxy	A	B	P81180	P81180
3ff5	A	B	Q642G4	Q642G4
2iy1	A	B	Q9P0U3	P63165
2bji	A	B	P20456	P20456
3ibw	A	B	Q8KC80	Q8KC80
1uzx	A	B	P25604	P02248
3ebn	A	C	P0C6X7	P0C6X7
1uzr	A	C	Q50549	Q50549
3gx1	A	B	Q92AT7	Q92AT7
1no4	A	B	P13848	P13848
1no5	A	B	P43933	P43933
1v02	A	B	Q41290	Q41290
3q4g	A	B	C3NY23	C3NY23
3q4z	A	B	Q13153	Q13153
3fzq	A	B	Q188R2	Q188R2
4dn7	A	B	Q8PXX8	Q8PXX8
4dn2	A	B	Q39RS1	Q39RS1
3dl3	B	E	Q5E3X2	Q5E3X2
3dl2	A	B	Q8IX04	Q8IX04
3llw	A	B	O25583	O25583
3lls	A	B	A5TYW8	A5TYW8
4dn9	A	B	A9WHE0	A9WHE0
3ang	A	B	Q5SM42	Q5SM42
3fzk	A	B	P11142	Q99933
3ox4	A	B	P06758	P06758
3nme	A	B	Q944A8	Q944A8
2q1z	A	B	Q3IYV6	P40685
2o05	A	B	P19623	P19623
2e7j	A	B	O30207	O30207
2e7f	A	B	Q46389	Q46389
3ll6	A	B	O14976	O14976
3dlx	A	B	P55809	P55809
3ll3	A	B	Q5FM28	Q5FM28
1p6o	A	B	Q12178	Q12178
4a23	A	B	P21836	P21836
4a22	A	B	P67475	P67475
1foh	A	C	P15245	P15245
4dnk	A	B	P31946	P31946
3dlj	A	B	Q96KN2	Q96KN2
1bsf	A	B	P42326	P42326
1bsl	A	B	P07739	P07739
1tyo	A	B	Q9YE81	Q9YE81
2vk4	A	B	Q12629	Q12629
2vk1	A	B	P06169	P06169
2xwl	A	B	A0R560	A0R560
1jc4	A	B	Q8VQN0	Q8VQN0
1j6x	A	B	Q9ZMW8	Q9ZMW8
3nz4	A	B	Q6GZ04	Q6GZ04
2qya	A	B	Q8TWR4	Q8TWR4
2qyc	A	B	Q7WM81	Q7WM81
3tmk	A	B	P00572	P00572
3u1a	A	B	P04268	P04268
2vko	A	C	Q9X1W9	Q9X1W9
2qyn	A	B	Q08499	Q08499
2qyp	A	B	P07602	P07602
2qyv	A	B	Q0I1B9	Q0I1B9
1ty9	A	B	Q51793	Q51793
2hf1	A	B	Q7NSS5	Q7NSS5
2hf8	A	B	Q57884	Q57884
3nzr	A	B	Q5E1U2	Q5E1U2
1qor	A	B	P28304	P28304
1ppf	E	I	P08246	P01004
2z1n	A	B	Q9YDK1	Q9YDK1
1lrh	A	D	P13689	P13689
1xeb	A	D	Q9I717	Q9I717
1xed	A	C	P01833	P01833
2yyu	A	B	Q5L0U0	Q5L0U0
3zx2	A	B	P97687	P97687
1xeq	A	B	P03502	P03502
3gey	A	D	Q460N3	Q460N3
3g02	A	B	Q9UR30	Q9UR30
3geu	A	B	Q5HCN2	Q5HCN2
3get	A	B	Q9PII2	Q9PII2
3gek	A	D	Q9CHK5	Q9CHK5
1ydy	A	B	P09394	P09394
3ju5	A	B	Q9XY07	Q9XY07
3hpk	A	B	Q6GQQ2	Q6GQQ2
3hpe	A	B	Q1CRX8	Q1CRX8
2w01	A	B	P72951	P72951
3hpf	A	B	Q8EMJ9	Q8EMJ9
3hpx	A	B	P96420	P96420
3u1d	A	B	C7P2E9	C7P2E9
1xe7	A	B	Q03629	Q03629
1h8z	A	B	Q51400	Q51400
1h8x	A	B	P07998	P07998
3ge5	A	B	Q7MX99	Q7MX99
3g0t	A	B	Q7MUZ3	Q7MUZ3
3ge6	A	B	B1YG32	B1YG32
1h8g	A	B	P06653	P06653
3rf1	A	B	A1VZ59	A1VZ59
1chm	A	B	P38488	P38488
3rf6	A	B	P36151	P36151
2i6h	A	B	Q8UJ18	Q8UJ18
1ibr	A	B	P62826	Q14974
3i6e	A	B	Q5LM96	Q5LM96
1qsm	A	B	Q06592	Q06592
2fh5	A	B	P08240	P47758
2v3b	A	B	Q9HTK9	Q9HTK8
1y7m	A	B	O34816	O34816
2r11	A	B	P96688	P96688
1v0j	A	B	O06934	O06934
3on6	A	B	A7M0J6	A7M0J6
1c3i	A	B	P08254	P08254
2fhe	A	B	P56598	P56598
2v36	A	B	P54422	P54422
3qlj	A	B	A0QAF4	A0QAF4
2wr9	A	B	B4EH87	B4EH87
2fhz	A	B	P13476	P18000
2dr1	A	B	O59033	O59033
3qld	A	B	B7DSY7	B7DSY7
2j05	A	B	P20936	P20936
3mgm	A	B	Q96DE0	Q96DE0
3ik7	A	B	O15217	O15217
1axe	A	B	P00327	P00327
2b9c	A	B	P04692	P04692
2zlu	A	B	P01958	P02062
2j96	A	B	P00309	P00309
1bnd	A	B	P23560	P20783
2eb1	A	C	Q9UPY3	Q9UPY3
2b9u	A	C	Q96Z62	Q96Z62
1wmi	A	B	O73966	O73967
1wmw	A	B	Q5SMD0	Q5SMD0
1wmz	A	B	Q7M462	Q7M462
3cai	A	B	P72044	P72044
2zl5	A	B	Q83884	Q83884
3cwx	A	B	P94837	P94837
3uog	A	B	Q92MZ8	Q92MZ8
2dx7	A	B	O58403	O58403
2ayt	A	B	O66753	O66753
3ikh	A	C	A6T989	A6T989
1mg5	A	B	P00334	P00334
2qd0	A	B	Q9NZ45	Q9NZ45
3uol	A	B	O14965	O14965
3be8	A	B	Q8N0W4	Q8N0W4
2g42	A	B	Q9WZF7	Q9WZF7
2g45	A	B	P45974	P62988
2g45	A	D	P45974	P45974
2fv7	A	B	Q9H477	Q9H477
2gox	A	B	P01024	P68799
3be3	A	B	Q7WDN8	Q7WDN8
1zn7	A	B	P07741	P07741
3be5	A	B	Q8XBR1	Q8XBR1
3jun	A	B	Q396C9	Q396C9
2gok	A	B	Q8U8Z6	Q8U8Z6
3p8l	A	B	Q836W4	Q836W4
3o2r	A	B	D3FPA5	D3FPA5
3p8k	A	B	Q5HEG7	Q5HEG7
3p8d	A	B	Q7Z5E2	Q7Z5E2
3p8b	A	B	Q8U440	Q8TZK1
3p8y	A	B	Q9V228	Q9V228
2y31	A	B	Q9AMH9	Q9AMH9
3bex	A	B	Q9WZY5	Q9WZY5
2go7	A	B	Q97NG6	Q97NG6
3beu	A	B	P00775	P00775
3bem	A	B	P96692	P96692
3beo	A	B	Q81K32	Q81K32
3bed	A	B	Q838I6	Q838I6
2g4o	A	B	P95313	P95313
3o2f	A	B	P41148	P41148
1u08	A	B	P77806	P77806
2eq6	A	B	Q5SLR0	Q5SLR0
3mex	A	B	P52003	P52003
2jae	A	B	Q8VPD4	Q8VPD4
1ydh	A	B	Q84MC2	Q84MC2
3mes	A	B	Q5CUP2	Q5CUP2
3pc8	A	C	Q60596	P49916
1ddr	A	B	P0ABQ4	P0ABQ4
3ju7	A	B	Q739W0	Q739W0
3ju8	A	B	O50174	O50174
1ddz	A	B	Q43060	Q43060
1f5v	A	B	P17117	P17117
1f5w	A	B	P78310	P78310
3qmv	A	C	O54157	O54157
1f5m	A	B	P36088	P36088
3ris	A	C	Q9Y5K5	Q9Y5K5
2z0b	A	F	Q9NPB8	Q9NPB8
3dwd	A	B	Q8N6T3	Q8N6T3
3dwf	A	B	Q6QLL4	Q6QLL4
3dwc	A	B	Q6ZXC0	Q6ZXC0
1sd4	A	B	Q6UB84	Q6UB84
3dwr	A	B	P84155	P84155
3juw	A	B	Q7VZN9	Q7VZN9
3zzm	A	B	P67541	P67541
1xd3	A	B	P15374	P62988
3byp	A	B	Q8VLX7	Q8VLX7
3e7l	A	B	O66551	O66551
3e7j	A	B	Q46080	Q46080
3e7d	A	B	Q57CK9	Q57CK9
3e7g	A	B	P35228	P35228
3k9e	A	B	Q8FD38	Q8FD38
3k9d	A	C	Q8Y7U1	Q8Y7U1
3l20	A	B	Q2FDR5	Q2FDR5
3k9r	A	B	Q8YQN0	Q8YQN0
3e7q	A	B	Q9HUI1	Q9HUI1
2q3v	A	B	O22969	O22969
2aee	A	B	Q9A076	Q9A076
1oas	A	B	P0A1E3	P0A1E3
2aef	A	B	O27564	O27564
1oah	A	B	Q8VNU2	Q8VNU2
1oab	A	B	P32449	P32449
1ov8	A	B	P27197	P27197
2zzp	A	B	Q9Y4P1	Q62625
3l2b	A	B	Q8XIQ9	Q8XIQ9
3c9b	A	B	P53853	P53853
3c9g	A	B	O28876	O28876
2f8m	A	B	Q8I3W2	Q8I3W2
3l2i	A	B	P58687	P58687
3nad	A	B	Q45361	Q45361
3c9s	A	B	O67883	O67883
3twa	A	B	B5R541	B5R541
2ae2	A	B	P50163	P50163
1o4s	A	B	Q9X0Y2	Q9X0Y2
3two	A	B	D0ITF8	D0ITF8
3nav	A	B	C3LLL5	C3LLL5
1d3y	A	B	Q57815	Q57815
2f8j	A	B	Q9X0D0	Q9X0D0
3r3p	A	B	A7KV39	A7KV39
3men	A	B	Q3JUN4	Q3JUN4
3c90	X	A	P0A5B1	P0A5B1
3fo5	A	B	Q52LP1	Q52LP1
1nme	A	B	P42574	P42574
3u7i	A	C	Q81UB2	Q81UB2
3mlb	A	B	C3L5T6	C3L5T6
3el0	A	B	P03369	P03369
1vj2	A	B	Q9X1H0	Q9X1H0
3na2	A	B	A3EUC6	A3EUC6
3elm	A	B	P45452	P45452
1gqa	A	D	P00148	P00148
3ml1	A	B	P39185	P39186
3k9u	A	B	Q9HL57	Q9HL57
3na5	A	B	Q8ZQW9	Q8ZQW9
1gqt	A	B	P05054	P05054
1gqy	A	B	P45066	P45066
3elq	A	B	B3HTA9	B3HTA9
3q6j	A	B	Q56839	Q56839
2d1g	A	B	Q2A5P7	Q2A5P7
1yxk	A	B	P78380	P78380
3q6a	A	D	Q49US3	Q49US3
2a4n	A	B	Q47764	Q47764
3q6r	A	B	Q5F4T5	Q5F4T5
1fm2	A	B	Q9L5D6	Q9L5D6
1fm0	D	E	P30748	P30749
3ljs	A	B	Q87CC0	Q87CC0
1fm8	A	B	P28012	P28012
1xj4	A	B	P23222	P23222
3qm2	A	B	P55900	P55900
3ftb	A	B	Q97JB7	Q97JB7
1snn	A	B	Q60364	Q60364
1s99	A	B	O34911	O34911
1npp	A	B	O67757	O67757
3q62	A	B	Q66CF3	Q66CF3
3q63	A	B	Q98IT8	Q98IT8
3s4k	A	B	P95162	P95162
3ip3	A	B	Q9WYQ6	Q9WYQ6
3boq	A	B	Q5LLB8	Q5LLB8
1rrm	A	B	P0A9S1	P0A9S1
2uy1	A	B	Q8SWC5	Q8SWC5
2cn4	A	B	Q54450	Q54450
2axw	A	B	Q7BG36	Q7BG36
1sw0	A	B	P00940	P00940
2hdw	A	B	Q01609	Q01609
1m3s	A	B	P42404	P42404
1npe	A	B	P02468	P10493
2hdb	A	B	Q9FD71	Q9FD71
2ix4	A	B	Q8L3X9	Q8L3X9
3ipo	A	B	P78067	P78067
1ay8	A	B	P95468	P95468
2o27	A	B	P20826	P20826
3twq	A	B	Q9H2K2	Q9H2K2
2ixi	A	B	Q9HU21	Q9HU21
2q30	A	B	Q30YZ6	Q30YZ6
2ixl	A	B	Q8GIQ0	Q8GIQ0
2hd0	A	B	P27958	P27958
1vic	A	B	P44490	P44490
3uf6	A	B	Q8Y7B7	Q8Y7B7
2o6f	A	B	P19478	P19478
2gru	A	B	Q9S5E2	Q9S5E2
3o8d	A	B	Q99AU2	Q99AU2
3g67	A	B	Q7DFA3	Q7DFA3
3hv2	A	B	Q4K707	Q4K707
3hv0	A	B	Q5CYP8	Q5CYP8
1rql	A	B	O31156	O31156
1o4t	A	B	Q9X113	Q9X113
1md0	A	B	P27577	P27577
1rq2	A	B	P64170	P64170
3hvl	A	B	Q15788	Q15788
3twc	L	H	P0CG05	P01857
3naq	A	B	Q9S7E4	Q9S7E4
3hvs	A	B	P0A862	P0A862
3hvq	A	C	P62136	O35867
3ocp	A	B	Q6P5T7	Q6P5T7
2yxu	A	B	O00764	O00764
3k96	A	B	Q83BJ0	Q83BJ0
2yxe	A	B	Q57636	Q57636
2yxd	A	B	Q57836	Q57836
2i0b	B	C	P42260	P42260
2v5s	A	B	Q9NBA1	Q9NBA1
3i8v	A	B	P27815	P27815
2dpf	A	B	P19667	P19667
3i8n	A	B	Q87KR4	Q87KR4
2fj2	A	B	Q98157	Q98157
2dpl	A	B	O59072	O59072
1tqy	A	B	Q02059	Q02062
1kdg	A	B	Q01738	Q01738
3ilw	A	B	Q07702	Q07702
1jk6	A	C	P01180	P01180
3ilx	A	B	Q97UQ9	Q97UQ9
3igr	A	B	Q5DZH6	Q5DZH6
3a8w	A	B	P41743	P41743
2yg4	A	B	B0F9F6	B0F9F6
3i84	A	B	Q54A51	Q54A51
3nr6	A	B	A1Z651	A1Z651
3rhi	A	B	E9QVF3	E9QVF3
2fjr	A	B	P08707	P08707
3qn3	A	B	P42448	P42448
2h9d	A	B	Q51507	Q51507
2zat	A	D	Q8WNV7	Q8WNV7
2zvx	A	B	P00974	P00974
2znz	A	B	O59188	O59188
1blx	A	B	Q00534	Q60773
2o2d	B	C	P13377	P13377
3kgz	A	B	B3QER1	B3QER1
2y0c	A	B	C9E261	C9E261
1v96	A	B	O58236	O58236
3ilk	A	B	P44676	P44676
1qq5	A	B	Q60099	Q60099
1ci1	A	B	P52270	P52270
1wow	A	B	P74133	P74133
3imc	A	B	P0A5R0	P0A5R0
3ima	A	B	P00784	Q8L5J8
3imd	A	B	P62993	P62993
3imi	A	B	Q81U41	Q81U41
3iml	A	B	Q63YH5	Q63YH5
1zdn	A	B	Q16763	Q16763
3qzy	A	B	P41480	P41480
1vf6	A	C	Q8NI35	Q9JLB2
2z8v	A	D	Q7KQK5	Q6X1E6
3eqv	A	B	P08149	P08149
2hnk	A	C	Q8F8Y3	Q8F8Y3
2mcg	1	2	P01709	P01709
7fab	L	H	P01842	P01825
1r9j	A	B	Q8MPM3	Q8MPM3
3bgo	P	S	P00782	P00782
3l8a	A	B	Q8DST5	Q8DST5
3bgh	A	B	O25166	O25166
1r9e	A	B	Q8GEZ8	Q8GEZ8
3bgt	A	B	Q7NSA6	Q7NSA6
1u6r	A	B	P00563	P00563
3qnc	A	B	Q7BNC2	Q7BNC2
2zkz	A	B	O31178	O31178
1vf3	A	B	P26697	P26697
1qpq	A	B	O06594	O06594
2gm3	A	B	Q8LGG8	Q8LGG8
3nrd	A	B	Q92KT3	Q92KT3
2omv	A	B	P25146	P12830
1z9n	A	B	Q59452	Q59452
1u69	A	C	Q9I0C1	Q9I0C1
2tpr	A	B	P39040	P39040
1qpx	A	B	P15319	P15319
2bkj	A	B	Q56691	Q56691
2i1a	A	B	P40087	P40087
2es4	A	D	Q05489	Q05490
7mdh	A	B	P17606	P17606
1nwp	A	B	P34097	P34097
1prx	A	B	P30041	P30041
3pa8	A	B	Q189K3	Q189K3
1f3t	A	B	P07805	P07805
1f3u	A	B	P13984	P35269
3du4	A	B	P53555	P53555
3jw4	A	B	Q97G83	Q97G83
2esw	A	B	Q9ES28	Q9ES28
2ekq	A	B	Q53W82	Q53W82
3lcp	A	C	P49257	Q8NI22
3paj	A	B	Q9KPE6	Q9KPE6
1yb1	A	B	Q8NBQ5	Q8NBQ5
3ocd	A	B	Q7BQR6	Q7BQR5
3jwk	A	B	Q81R22	Q81R22
3oca	A	B	Q2GI30	Q2GI30
3oco	A	B	Q04HE1	Q04HE1
3duh	A	C	P29460	Q9NPF7
3dui	A	B	P07583	P07583
3dul	A	B	Q739U3	Q739U3
3dup	A	B	Q2RXX6	Q2RXX6
1f34	A	B	P00791	P19400
1f37	A	B	O66511	O66511
1icw	A	B	P10145	P10145
3i7d	A	B	Q5LPC9	Q5LPC9
1oxb	A	B	Q07688	P39928
1y23	A	B	O07513	O07513
3lcr	A	B	A4KCE5	A4KCE5
2bsi	A	B	O85243	O85243
1vh9	A	B	P0A8Y8	P0A8Y8
1och	A	B	Q9ZIV5	Q9ZIV5
3nc9	A	B	P50053	P50053
1o62	A	B	Q9S5Y7	Q9S5Y7
3e1z	A	B	Q966X9	P00784
2jc3	A	B	P29848	P29848
2hyx	A	B	Q10801	Q10801
1o64	A	B	Q9X0D2	Q9X0D2
2jc6	A	C	Q8IU85	Q8IU85
2hyq	A	B	P84801	P84801
3c72	A	B	Q08602	Q08603
3l07	A	B	A4IYR4	A4IYR4
1oxn	A	D	Q96CA5	Q96CA5
3ncv	A	B	Q5F8M6	Q5F8M6
1o6j	A	B	O77093	O77093
1vhz	A	B	P45799	P45799
3l0g	A	C	Q2GI74	Q2GI74
3e18	A	B	Q929L3	Q929L3
2jcy	A	B	P64012	P64012
3c7v	A	B	Q79DR3	P35804
3e10	A	B	Q97IT9	Q97IT9
3e17	A	B	Q9UDY2	Q9UDY2
3e15	A	B	A5K3M1	A5K3M1
1nkq	A	B	P53889	P53889
1eyv	A	B	P95020	P95020
1eyr	A	B	P0A0Z8	P0A0Z8
2rsp	A	B	P03322	P03322
3u1w	A	B	A6LDE6	A6LDE6
3mnd	A	B	Q8WRF5	Q8WRF5
1eym	A	B	P62942	P62942
1my6	A	B	Q8DIR2	Q8DIR2
3mnl	A	B	P96856	P96856
3mnm	A	B	P38817	P38817
2p5q	A	B	A3FNZ8	A3FNZ8
2wk8	A	B	Q9KM65	Q9KM65
3gmd	A	B	P50172	P50172
3enk	A	B	Q3JPI3	Q3JPI3
1gsy	A	B	P19157	P19157
3enp	A	B	Q9Y3C4	Q9Y3C4
3enq	A	B	Q7MHL9	Q7MHL9
1gsu	A	B	P20136	P20136
3ent	A	B	Q2YAE2	Q2YAE2
3fvg	A	B	P39086	P39086
3lhf	A	D	Q97XB5	Q97XB5
2rde	A	B	A5F1K1	A5F1K1
3fvu	A	B	Q16773	Q16773
3lhr	A	B	P17028	P17028
3fvq	A	B	Q5FA19	Q5FA19
3lhx	A	B	Q83J55	Q83J55
1fk8	A	B	Q9ZFY9	Q9ZFY9
2yf4	A	B	Q9RS96	Q9RS96
3abh	A	B	Q9UNF0	Q9UNF0
3abi	A	B	O59312	O59312
2zw5	A	B	Q53796	Q53796
2pyf	A	B	Q6PIZ8	Q6NS87
2o0y	A	B	Q0S167	Q0S167
2pyw	A	B	Q9C6D2	Q9C6D2
3fv6	A	B	O34994	O34994
3gmx	A	B	P97062	P97062
3dhx	A	B	P30750	P30750
3dhz	A	B	O69274	O69274
3ab3	A	B	P27601	Q92888
3dhr	A	B	P21871	P11342
3u7s	A	B	Q993Q5	Q993Q5
2vvo	A	B	Q79FD7	Q79FD7
1koj	A	B	Q9N1E2	Q9N1E2
1m1e	A	B	Q02248	Q9NSA3
1m1f	A	B	P13976	P13976
2qe8	A	B	Q3M5E0	Q3M5E0
2qe9	A	B	Q7WY73	Q7WY73
2d68	A	B	O95684	O95684
2d69	A	E	O58677	O58677
1tej	A	B	P83658	P83658
1bww	A	B	P01607	P01607
2vvw	A	B	Q01220	Q01220
2vvr	A	B	P37351	P37351
3irb	A	B	Q97WQ4	Q97WQ4
1te6	A	B	P09104	P09104
1q7s	A	B	Q9Y3E5	Q9Y3E5
1te2	A	B	P77247	P77247
2voc	A	B	P14949	P14949
2qez	A	F	Q720Q3	Q720Q3
3irm	A	B	Q27793	Q27793
2qea	A	B	Q28TU0	Q28TU0
1q7l	A	B	Q03154	Q03154
2d6y	A	B	Q9ADP7	Q9ADP7
3ht2	A	C	Q70DX5	Q70DX5
2ww4	A	B	B7LXC3	B7LXC3
2yz1	A	B	P97797	P97797
3r1x	A	B	A6TFZ6	A6TFZ6
3g48	A	B	Q81RI2	Q81RI2
2hqm	A	B	P41921	P41921
1wn1	A	B	O58691	O58691
3uw3	A	B	Q2T7H5	Q2T7H5
3okx	A	B	Q6NDF6	Q6NDF6
2wwx	A	B	P62820	Q29ST3
3g4o	A	B	P09167	P09167
3htr	A	B	Q6N0K4	Q6N0K4
1xi9	A	B	Q9P9M8	Q9P9M8
2yzi	A	B	O57847	O57847
2yzh	A	C	O66780	O66780
2yzk	A	B	Q9Y9D8	Q9Y9D8
1xi3	A	B	Q8U192	Q8U192
3hta	A	B	Q79SH7	Q79SH7
2wwm	D	C	Q8WZ42	O75147
2wwf	B	C	Q8I4S1	Q8I4S1
1vki	A	B	Q8U9M7	Q8U9M7
3ic9	A	B	Q488E0	Q488E0
1rk4	A	B	O00299	O00299
2wkw	A	B	Q7SIA5	Q7SIA5
2i2o	A	B	Q5EAQ1	Q5EAQ1
2vh3	A	B	P85511	P85511
2i2w	A	D	P63224	P63224
1e5q	A	B	AAF910	AAF910
3g8q	A	D	Q8TWU6	Q8TWU6
2r7a	A	C	O70018	O70018
1pix	A	B	Q06700	Q06700
1e5x	A	B	Q39144	Q39144
1c7n	A	B	Q56257	Q56257
1ql0	A	B	P13717	P13717
3euc	A	B	Q46WL3	Q46WL3
1okr	A	B	P26598	P26598
2b5u	A	B	P00646	P02984
2y2h	A	B	Q7CRA4	Q7CRA4
1xnf	A	B	P39833	P39833
1hdf	A	B	P09353	P09353
1vh5	A	B	P77781	P77781
3sz9	A	B	P05091	P05091
1wiw	A	B	Q5SIM3	Q5SIM3
3ioy	A	B	Q2GA85	Q2GA85
3lcm	A	B	Q8DTD1	Q8DTD1
2b59	A	B	P71143	Q06851
2y21	A	B	O28769	O28769
2y27	A	B	B4E7B5	B4E7B5
2xbq	A	B	Q8T9N5	Q8T9N5
2v7g	A	C	P25080	P25080
3sza	A	B	P30838	P30838
3v8h	A	D	Q2SXY2	Q2SXY2
1zx2	A	B	P53741	P53741
3nkl	A	B	Q5E8F4	Q5E8F4
1wno	A	B	Q870C0	Q870C0
2pzf	A	B	P13569	P13569
1oxl	A	B	P59071	P59071
3bio	A	B	Q7MW40	Q7MW40
2rhm	A	B	Q3E6M1	Q3E6M1
1u4p	A	B	P13501	P13501
1nvj	A	B	P30749	P30749
3bix	B	D	Q62765	Q62765
2g8y	A	B	P30178	P30178
2c0j	A	B	O43617	O75865
3fau	B	C	Q86UW6	Q86UW6
1w6n	A	B	P09382	P09382
3fav	A	B	P0A566	P0A564
1w6f	A	B	O86309	O86309
1nv7	A	B	P00636	P00636
2g84	A	B	Q82Y41	Q82Y41
1zb9	A	B	Q9PCF4	Q9PCF4
3bi4	A	B	P50264	P50264
3e96	A	B	Q5WDL1	Q5WDL1
2uyz	A	B	P63280	P63165
1f1m	A	B	Q9AGB1	Q9AGB1
3pg8	A	B	Q9WYH8	Q9WYH8
2eul	A	B	Q5SJG6	Q5SJG6
1f1c	A	B	P82603	P82603
1i6x	A	B	P0ACJ8	P0ACJ8
3ds2	A	B	Q72497	Q72497
3uk2	A	B	Q2T095	Q2T095
1ptm	A	B	P19624	P19624
2rjz	A	B	Q51353	Q51353
3dsb	A	B	Q185U9	Q185U9
1pt8	A	B	P69902	P69902
3oab	A	B	Q9SBR3	Q9SBR4
3oab	C	D	Q9SBR4	Q9SBR3
2utg	A	B	P02779	P02779
3dsq	A	B	B0S4P3	B0S4P3
3kmu	A	B	Q13418	Q9NVD7
2w43	A	B	Q96XE7	Q96XE7
1nf6	A	B	Q93PP9	Q93PP9
1omo	A	B	O28608	O28608
3e3p	A	B	Q4QE15	Q4QE15
3c56	A	B	P56109	P56109
3nm8	A	B	B2ZB02	B2ZB02
2aao	A	B	Q06850	Q06850
3nm4	A	B	Q9ZMY2	Q9ZMY2
1nf0	A	B	P00942	P00942
2aaf	A	D	P13981	P13981
3ts7	A	B	Q60AN0	Q60AN0
3e3a	A	B	O06420	O06420
3n8b	A	B	O51076	O51076
3n8h	A	B	Q5NF57	Q5NF57
3e3m	A	B	Q5LKY7	Q5LKY7
3f84	A	B	P02971	P02971
2wxb	A	B	P0A6C8	P0A6C8
2bm5	A	B	O50390	O50390
3lj9	A	B	P84612	P84612
3e39	A	B	Q314Q8	Q314Q8
3nmv	A	B	O80992	O04719
3f8f	A	B	A2RI36	A2RI36
3f8d	A	B	Q97W27	Q97W27
3nmn	A	B	Q8VZS8	P49597
3f8x	A	B	Q6D504	Q6D504
3tsm	A	B	Q2YRR4	Q2YRR4
2aa4	A	B	P45425	P45425
3uhj	A	B	Q92MR2	Q92MR2
1o0w	A	B	Q9X0I6	Q9X0I6
3h2d	A	B	Q8EAI7	Q8EAI7
3h2b	A	B	Q6M1Q8	Q6M1Q8
3h2s	A	B	Q03B84	Q03B84
1shq	A	B	Q9BHT8	Q9BHT8
3grz	A	B	Q04AV7	Q04AV7
1nir	A	B	P24474	P24474
3grn	A	B	Q8PYE2	Q8PYE2
3grd	A	B	Q73CZ7	Q73CZ7
1u19	A	B	P02699	P02699
2nad	A	B	P33160	P33160
3gra	A	B	Q88H39	Q88H39
3mhf	A	B	P63705	P63705
3u0h	A	B	C8WQZ7	C8WQZ7
3lg0	A	B	Q07805	Q07805
1nd0	B	A	P01865	Q8K0F8
1nd0	A	B	Q8K0F8	P01865
1x0r	A	B	Q9Y9L0	Q9Y9L0
3v8s	A	B	Q13464	Q13464
3gr3	A	B	Q6G3X2	Q6G3X2
3ehc	A	B	Q7CRD4	Q7CRD4
3ehd	A	B	Q831Y8	Q831Y8
3ehe	A	B	O29886	O29886
3ehh	A	B	O34757	O34757
1gml	A	D	P80318	P80318
1gmj	A	B	P01096	P01096
3lfl	B	C	P78417	P78417
3fpg	A	B	O26771	O26771
3adf	A	B	Q60I24	Q60I24
3fpd	A	B	Q9H9B1	Q9H9B1
3fpk	A	B	Q8ZKP5	Q8ZKP5
1cqk	A	B	Q9R1A4	Q9R1A4
3gtv	A	B	P08228	P08228
3fpq	A	B	Q9JIH7	Q9JIH7
2fq1	A	B	P0ADI4	P0ADI4
2nqq	A	B	P12281	P12281
3lfr	A	B	Q87VX8	Q87VX8
1cqx	A	B	P39662	P39662
1us7	A	B	P02829	Q16543
2ngr	A	B	P60953	Q07960
1ka9	H	F	Q7SIC0	Q7SIB9
2yyy	A	B	Q58546	Q58546
2fqm	A	B	P04880	P04880
1cq3	A	B	O73568	O73568
1kar	A	B	P06988	P06988
1pn9	A	B	Q93113	Q93113
1us8	A	B	P58301	P58301
1lwd	A	B	P33198	P33198
1tgs	Z	I	P00760	P00998
3qg2	A	B	D9N170	D9N170
1m7g	A	B	Q12657	Q12657
2qg7	A	E	A5K4Q6	A5K4Q6
1yv1	A	B	P30820	P30820
1bun	A	B	P00617	P00989
3it2	A	B	Q2A612	Q2A612
2f9z	A	C	Q9X006	Q9X005
2cj9	A	B	Q46AN5	Q46AN5
1y7r	A	B	Q99RQ6	Q99RQ6
1bu6	O	Y	P0A6F3	P0A6F3
2d4c	A	B	Q99962	Q99962
3itj	B	C	P29509	P29509
2d4g	A	B	O31629	O31629
1q5t	A	B	P04084	P04084
3itf	A	B	P0AE85	P0AE85
1jay	A	B	O29370	O29370
2d4v	A	B	Q8GAX0	Q8GAX0
2d4u	A	B	P02942	P02942
3itq	A	B	Q81LZ8	Q81LZ8
3d47	A	B	Q8ZNF9	Q8ZNF9
2np5	A	C	Q0S914	Q0S914
2vdu	B	E	Q03774	Q12009
3a14	A	B	Q9WZZ1	Q9WZZ1
2o2a	A	B	Q8E4I8	Q8E4I8
3npf	A	B	A7LS31	A7LS31
2cjw	A	B	P55040	P55040
2cjt	A	C	Q62768	Q62768
2itf	C	D	Q7A152	Q7A152
2rjh	A	B	P0A6B4	P0A6B4
1k9u	A	B	O82040	O82040
2hd5	A	B	O75604	Q24K23
2gvl	A	B	Q99KQ4	Q99KQ4
3hz4	A	B	Q8PV92	Q8PV92
2ixf	A	B	P36370	P36370
2gvq	A	D	P50384	P50384
3o81	A	B	P21611	P21611
1k9k	A	B	P06703	P06703
1vft	A	B	Q65YW7	Q65YW7
2wuk	A	B	P71021	P71021
2zdy	A	B	Q16654	Q16654
1nlk	R	L	P15266	P15266
2wuq	A	B	P33652	P33652
2wuz	A	B	Q5I4E1	Q5I4E1
1k94	A	B	P28676	P28676
3hzz	A	B	Q53865	Q53865
3hzw	A	B	Q90249	Q90249
1xk6	A	C	P31572	P31572
3hzn	A	B	P15888	P15888
1mqk	L	H	P01636	P18525
3hzh	A	B	O51615	O51614
3hzg	A	D	P66930	P66930
2ofy	A	B	Q0S9B8	Q0S9B8
3hzb	A	B	A5FC88	A5FC88
1vfr	A	B	P46072	P46072
2wu9	A	B	Q56WD9	Q56WD9
2xgt	A	B	A8PWE4	A8PWE4
1cnz	A	B	P37412	P37412
1cno	A	B	P82903	P82903
3ic3	A	D	Q6N5V5	Q6N5V5
3op6	A	B	Q5ZW80	Q5ZW80
3v6n	A	B	G1K3R9	G1K3R9
3ts3	B	D	Q9Q3G5	Q9Q3G5
3qbm	A	B	A9WFT0	A9WFT0
3qbc	A	B	Q99W87	Q99W87
3qbd	A	B	A5U5N7	A5U5N7
3qbx	A	B	Q9I5Q5	Q9I5Q5
3m9u	A	B	Q03RR4	Q03RR4
3qbt	A	B	P61006	Q01968
1c9u	A	B	P13650	P13650
2fnu	A	B	O25130	O25130
3pzc	A	B	Q89VT8	Q89VT8
3pzb	A	B	A5MTN0	A5MTN0
3pzj	A	B	Q7NX87	Q7NX87
1xge	A	B	P05020	P05020
3pzs	A	B	Q7CIR8	Q7CIR8
2prz	A	B	P13298	P13298
3ieb	A	B	Q9KMS8	Q9KMS8
1nxd	1	2	P02866	P02866
2lyn	A	B	P04552	P04552
3sl7	A	B	Q9C5D0	Q9C5D0
1rqi	A	B	P22939	P22939
3o4w	A	B	P33284	P33284
1wkv	A	B	Q9YBL2	Q9YBL2
1wkg	A	B	Q93R93	Q93R93
2rfm	A	B	Q978J0	Q978J0
3pjf	A	B	P0AEK4	P0AEK4
3oqp	A	B	Q13UL1	Q13UL1
3sxr	A	B	P51813	P51813
2jba	A	B	P0AFJ5	P0AFJ5
3sxz	A	B	Q9WYS0	Q9WYS0
3a1p	A	B	Q5SJH5	Q5SHP2
1y44	A	B	P54548	P54548
2rjt	A	B	Q9FBC2	Q9FBC2
1w07	A	B	O65202	O65202
3p2u	A	B	P16692	P16692
1hf2	A	B	Q9X0D7	Q9X0D7
3p2c	A	B	A7LZS1	A7LZS1
3bkw	A	B	Q98F67	Q98F67
3eu9	A	C	Q8IUH5	Q8IUH5
3bku	A	B	P0A6Z6	P0A6Z6
2pa6	A	B	Q60173	Q60173
1via	A	B	Q9PIB5	Q9PIB5
3euf	A	B	Q16831	Q16831
1hfe	S	L	P07603	P07598
3eua	A	B	O32157	O32157
3euo	A	B	Q7S6N4	Q7S6N4
2b7o	A	B	O53512	O53512
3eul	A	D	O53856	O53856
2vbg	A	B	Q6QBS4	Q6QBS4
3eus	A	B	Q5LU41	Q5LU41
3eup	A	B	Q11R54	Q11R54
2pz8	A	B	Q81RP3	Q81RP3
1dbq	A	B	P0ACP7	P0ACP7
1dbt	A	B	P25971	P25971
1pvu	A	B	P23657	P23657
1pvm	A	B	Q9HLD9	Q9HLD9
1i4s	A	B	O67082	O67082
3og6	A	B	Q8IU54	Q5VTX7
1i4u	A	B	P80029	P80029
1pv9	A	B	P81535	P81535
2j1p	A	B	Q43133	Q43133
3oga	A	B	Q8ZNF5	Q8ZNF5
3dqg	A	B	P11141	P11141
2uvk	A	B	P39371	P39371
2uvo	A	B	P10968	P10968
3ogq	A	B	P16088	P16088
2ew2	A	B	Q831Q5	Q831Q5
2q9a	A	B	P83749	P83749
3oxp	A	B	Q7CJ97	Q7CJ97
1r31	A	B	P13702	P13702
3c33	A	B	P22756	P22756
2boy	A	E	Q8G9L3	Q8G9L3
3no7	A	B	Q6EEF9	Q6EEF9
3no5	A	B	Q471D6	Q471D6
1ooe	A	B	Q9XVJ3	Q9XVJ3
2aca	A	B	Q87NV8	Q87NV8
3kdf	A	B	P35244	P15927
3kdf	D	C	P15927	P35244
1dj0	A	B	P07649	P07649
3tqc	A	B	Q83EV9	Q83EV9
2yxz	A	C	Q5SL69	Q5SL69
3tqj	A	B	P19685	P19685
3tqt	A	B	Q83BZ9	Q83BZ9
3tqu	A	B	Q83FA3	Q83FA3
3tqp	A	B	Q83B44	Q83B44
2o1s	A	B	P77488	P77488
3tqx	A	B	Q83F40	Q83F40
3c3p	A	B	Q74FR2	Q74FR2
3c3w	A	B	P95193	P95193
3c3t	A	B	P04179	P04179
3ct6	A	B	Q9CIV6	Q9CIV6
3c3y	A	B	Q6YI95	Q6YI95
3noq	A	B	Q4K977	Q4K977
1d9c	A	B	P07353	P07353
3c3k	A	B	A6VL88	A6VL88
3c3j	A	B	P42907	P42907
3mjd	A	B	Q5NHL5	Q5NHL5
3mjk	A	B	P04085	P04085
1y9b	A	B	Q9K2J6	Q9K2J6
3h0s	B	C	Q00955	Q00955
3nvr	A	B	Q8RBX6	Q8RBX6
2obn	A	B	Q3M7B8	Q3M7B8
3gpv	A	B	Q6HKH9	Q6HKH9
1go3	E	F	Q57840	Q60351
2yxh	A	B	Q9WYJ5	Q9WYJ5
2w31	A	B	Q747F6	Q747F6
1psr	A	B	P31151	P31151
3h05	A	B	Q87J40	Q87J40
3h07	A	B	Q8ZI56	Q8ZI56
1psq	A	B	P0A4M5	P0A4M5
3gp4	A	B	Q71W36	Q71W36
1ted	A	B	Q7D8I1	Q7D8I1
3ejd	A	B	P0A6A8	P53554
1csm	A	B	P32178	P32178
3ldv	A	B	Q9KQT7	Q9KQT7
3afk	A	B	Q6WY08	Q6WY08
3afi	A	E	P59337	P59337
1cse	E	I	P00780	P01051
3frc	A	B	Q8MU52	Q8MU52
3fry	A	B	O29777	O29777
4lve	A	B	P01625	P01625
4df9	A	B	Q5L9L3	Q5L9L3
3frq	A	B	Q9EVJ6	Q9EVJ6
1lq9	A	B	Q53908	Q53908
1vhq	A	B	P0ABU5	P0ABU5
1kcf	A	B	Q10423	Q10423
4dfe	A	D	Q13VL5	Q13VL5
1kcv	L	H	P01837	P18532
2fsw	A	B	Q7M7B7	Q7M7B7
1kcz	A	B	Q05514	Q05514
2qpv	A	B	Q8UF68	Q8UF68
3iv7	A	B	Q8NL91	Q8NL91
3iv2	A	B	P07711	P07711
2vs4	A	B	P14769	P14769
2ch5	A	B	Q6IA84	Q6IA84
2iv3	A	B	Q93KV2	Q93KV2
1m5w	A	E	P0A794	P0A794
1zvf	A	B	P47096	P47096
3ivr	A	B	Q6NAE3	Q6NAE3
3ivs	A	B	Q9Y823	Q9Y823
3ivp	A	B	Q180H4	Q180H4
1u6z	A	B	P29014	P29014
1zvn	A	B	Q7ZYV7	Q7ZYV7
2ivs	A	B	P07949	P07949
2d2r	A	B	P55984	P55984
2qae	A	B	P90597	P90597
1qfe	A	B	P24670	P24670
2o16	A	B	Q9KTZ3	Q9KTZ3
1qfh	A	B	P13466	P13466
3kg8	A	B	Q6DNE3	Q6DNE3
1xx6	A	B	Q97F65	Q97F65
2od0	A	B	Q87QX1	Q87QX1
3hxj	A	B	A6VIT4	A6VIT4
1xx1	A	B	Q8I914	Q8I914
3hxs	A	B	Q64SV7	Q64SV7
2odk	C	D	Q82T22	Q82T22
2odm	A	B	Q7A161	Q7A161
2oda	A	B	Q884H9	Q884H9
2odf	A	D	Q8UDI1	Q8UDI1
2yve	A	B	Q8NMG3	Q8NMG3
3k9c	A	B	Q0S5Y9	Q0S5Y9
2yvk	A	B	O31662	O31662
1nnr	A	B	Q9I4K6	Q9I4K6
3hx9	A	B	O06156	O06156
3hx8	A	B	Q98IZ3	Q98IZ3
1izn	A	B	P13127	P14315
3d7e	O	X	O34153	O34153
3d7a	A	B	O58738	O58738
3lsq	A	B	Q384V4	Q384V4
3d7l	A	B	Q92AH8	Q92AH8
3k9h	A	B	O68233	O68233
3d7w	A	B	P81446	P81446
3rnq	B	A	Q9WUL5	Q02242
3qdk	A	B	Q9KBQ3	Q9KBQ3
3qdl	A	B	O25608	O25608
3rht	A	D	D5SQH6	D5SQH6
1ee0	A	B	P48391	P48391
[truncated: 2,838 more rows]
