# Supplementary material for: Aromatic clusters in protein–protein and protein–drug complexes
Source: J Cheminform. 2020 May 8;12:30. doi: 10.1186/s13321-020-00437-4 (PMC7206889; doi:10.1186/s13321-020-00437-4)
Supplement: Supplementary file 3 — Additional file 3. Protein-drug interactions with PDBID, chain, residue name and Ki data if available. [file 13321_2020_437_MOESM3_ESM.csv]

pdbID	chainID	compID	Ki
1MPL	A	RE1	NULL
2IGA	C	XX2	NULL
2O0L	A	S4M	NULL
3OAZ	H	2M5	NULL
3JSF	A	XV1	NULL
3PKD	A	Y10	NULL
1EHI	A	PHY	NULL
3ILP	A	1L2	NULL
3LXV	M	4NC	NULL
1YRX	A	D9G	NULL
2NMX	A	M25	NULL
2GD0	A	MRS	NULL
2AKR	A	CIS	NULL
2BUU	B	4NC	NULL
5RHN	A	8BR	NULL
1PPI	A	DAF	NULL
2XIR	A	00J	NULL
3QUY	A	QUY	NULL
2ZZL	A	SGA	NULL
3F8F	A	DM1	NULL
1E55	A	DHR	NULL
3UK0	A	ENO	NULL
3NHT	A	U46	NULL
1Y9T	A	HHG	NULL
2XZG	A	VH1	NULL
2I0H	A	222	NULL
2RBW	X	275	NULL
2DTW	A	2GS	NULL
2JDK	B	T45	NULL
2WOW	A	GCG	NULL
3CTQ	A	337	NULL
2AS4	A	3FA	NULL
3N7O	A	N7O	NULL
1B11	A	3TL	NULL
1BOA	A	FUG	NULL
3FC1	X	52P	NULL
2AQD	A	DA1	NULL
1K9S	D	FM1	NULL
1N5Q	B	TNC	NULL
3E9H	A	KAA	NULL
1ZZ2	A	B11	NULL
2EUR	A	PY7	NULL
3H3R	A	14H	NULL
1J4R	A	001	NULL
1M0W	A	3GC	NULL
1M7Q	A	DQO	NULL
3CKL	A	STL	NULL
1XKP	A	DMG	NULL
1BZL	A	GCG	NULL
3FL4	A	FL4	NULL
3E63	A	5B2	NULL
1BIO	A	SOA	NULL
3FMF	A	DSD	NULL
1JQY	D	A32	NULL
3A2Q	A	ACA	NULL
3FSF	A	FSS	NULL
1DIA	A	L24	NULL
3DF9	A	DF9	NULL
2E98	A	B29	NULL
3L1M	A	HQI	NULL
1OFL	A	NGK	NULL
2RFS	A	AM8	NULL
1JDZ	A	FMB	NULL
3NHJ	B	A2Z	NULL
1ODV	A	HC4	NULL
2BIW	A	3ON	NULL
3KQ7	A	KQ7	NULL
3L77	A	NJP	NULL
3GAM	A	MXX	NULL
1FMB	A	HYB	NULL
3H73	A	DAN	NULL
1WBW	A	LI4	NULL
1Q20	A	PLO	NULL
2D1O	A	FA4	NULL
3UXH	A	UXH	NULL
1RD9	D	BV2	NULL
3DKJ	A	UNU	NULL
3OCG	A	OCG	NULL
1ALN	A	CTD	NULL
1BQO	B	N25	NULL
1MEX	H	RAC	NULL
3KJF	B	B92	NULL
1KRF	A	KIF	NULL
3P7A	A	P7A	NULL
2GFK	A	VII	NULL
1AU8	A	0H8	NULL
3OLF	A	OLF	NULL
3I7B	A	BK1	NULL
3HV6	A	R39	NULL
3P0E	A	BAU	NULL
3OUI	A	42Z	NULL
3DP9	A	BIG	NULL
3KYC	D	JZU	NULL
1PGN	A	NBP	NULL
1WBT	A	WBT	NULL
1W3T	A	RSH	NULL
1S84	A	DYB	NULL
1XCJ	A	NMG	NULL
2WOS	A	6AN	NULL
2OBD	A	PCW	NULL
1ZOT	A	EMA	NULL
1F74	A	NAY	NULL
2O9D	A	HSH	NULL
1S9Q	A	CHD	NULL
2AOC	B	2NC	NULL
2RB1	X	261	NULL
1DTN	A	APG	NULL
3THR	A	C2F	NULL
3RDH	A	3RD	NULL
1G6C	A	IFP	NULL
1OV5	A	2LP	NULL
3LJT	A	LA3	NULL
1VF3	A	GDN	NULL
3NDW	A	RIT	NULL
3DN0	A	F5B	NULL
3FI3	A	JK2	NULL
2ZYU	X	4NS	NULL
2YCM	A	30A	NULL
1OWY	A	PRY	NULL
3PTG	A	932	NULL
1TX2	A	680	NULL
3GKJ	A	HC3	NULL
3NWX	B	KVS	NULL
3HP9	A	CF1	NULL
3P9K	A	CIY	NULL
3H2N	A	B62	NULL
3QLZ	A	QLZ	NULL
3N71	A	SFG	NULL
3OY1	A	589	NULL
2HJP	A	PPR	NULL
1M6D	A	MYP	NULL
3T3Q	A	9PL	NULL
2W98	A	P1Z	NULL
3PJC	A	PJC	NULL
2R23	B	KO1	NULL
2AZC	A	3TL	NULL
2WKE	A	BIY	NULL
2Y41	A	IPM	NULL
1EIR	A	BPY	NULL
1U9Q	X	186	NULL
3AG1	S	PEK	NULL
1RSC	A	XBP	NULL
2AA0	A	MTP	NULL
2AI1	A	P1G	NULL
1EWL	A	R99	NULL
2ZOX	A	PNG	NULL
4A8P	A	PAO	NULL
3QCX	A	3Q2	NULL
3KKU	A	Z22	NULL
3GK1	A	32A	NULL
3KF4	A	B90	NULL
3U4S	A	08P	NULL
3ION	A	8H1	NULL
3K98	A	1RC	NULL
1MID	A	LAP	NULL
1FPU	A	PRC	NULL
3NUN	A	JMZ	NULL
2CCT	A	2E1	NULL
2PK4	A	ACA	NULL
2ZYH	A	R16	NULL
2GM1	A	2AZ	NULL
1Y1Z	A	192	NULL
3HYY	A	37D	NULL
2FAC	A	PM4	NULL
3HBP	A	MOM	NULL
3K5E	A	K5E	NULL
2AOU	A	CQA	NULL
3K97	A	4CD	NULL
3EJD	A	ZMQ	NULL
1XAN	A	HXP	NULL
3IQ7	A	5ID	NULL
3PHB	E	IM5	NULL
3B25	A	B2K	NULL
3K7R	C	4SM	NULL
2BEX	B	MAK	NULL
3AEX	A	AN7	NULL
2VFZ	A	UPF	NULL
2XHT	A	C0Y	NULL
2NWG	A	H1S	NULL
2WUZ	A	TPF	NULL
2WU6	A	DKI	NULL
1ETS	H	MID	NULL
2FWZ	A	H71	NULL
2CCC	A	LFN	NULL
1J78	B	VDY	NULL
3OVV	A	1SB	NULL
1GQG	A	DCD	NULL
1ZI5	A	DR3	NULL
3FT8	A	MOJ	NULL
2YEO	A	DR8	NULL
2IVD	A	ACJ	NULL
2GU8	A	796	NULL
2WQP	A	WQP	NULL
1QYW	A	5SD	NULL
1UY7	A	PU4	NULL
2BHI	A	C10	NULL
3F9M	A	MRK	NULL
2C1B	A	CQP	NULL
1JHP	A	5OB	NULL
2JAM	A	J60	NULL
3EKR	A	PY9	NULL
3FF5	A	DPW	NULL
2EXA	A	FRO	NULL
2UW5	A	GVN	NULL
1JHQ	A	PMO	NULL
1V0P	A	PVB	NULL
2XJG	A	XJG	NULL
1SVH	A	I08	NULL
2DE3	A	OBP	NULL
1PA9	A	CSN	NULL
2YKB	A	YKB	NULL
3B2S	A	B2S	NULL
3L9M	A	L9M	NULL
3CIW	A	SAT	NULL
3NQ1	A	KOJ	NULL
2WI4	A	ZZ4	NULL
1BKM	A	1C5	NULL
3N6K	F	BFH	NULL
3E9Z	A	6GU	NULL
3KDM	H	TES	NULL
1O49	A	493	NULL
3CP6	A	RSX	NULL
2RHT	A	C1E	NULL
1LO2	Y	OX1	NULL
1O42	A	843	NULL
1Y6B	A	AAX	NULL
3DAF	A	FEG	NULL
3ACY	A	702	NULL
1GSE	A	EAA	NULL
1O4O	A	HPS	NULL
1N1E	A	NDE	NULL
1FP2	A	HMO	NULL
2HFJ	A	YML	NULL
2BBW	A	GP5	NULL
1YOL	A	S03	NULL
2ADA	A	HPR	NULL
3R5A	A	P0A	NULL
3QUP	A	LUN	NULL
1FM7	A	DFV	NULL
1QCF	A	PP1	NULL
2XE5	B	ASZ	NULL
2WUF	B	KEM	NULL
3FO1	H	BZH	NULL
2V58	A	LZJ	NULL
1OHL	A	PBG	NULL
2VG3	A	GPP	NULL
1YNL	L	NES	NULL
1JCM	P	137	NULL
1HRN	A	03D	NULL
1WB6	A	VXX	NULL
3HNS	H	BXY	NULL
2VD4	A	P21	NULL
2G24	A	7IG	NULL
3AG6	A	PAJ	NULL
2J1G	F	SC2	NULL
1E8V	A	DAN	NULL
2G20	A	L1A	NULL
2DAA	A	DCS	NULL
3C79	A	IM4	NULL
2WVS	A	FUF	NULL
2BKT	A	RPF	NULL
2OO8	X	RAJ	NULL
2XNV	A	VU3	NULL
2OYL	A	IDC	NULL
1J0E	A	1AC	NULL
3I0F	A	BHG	NULL
2XDE	A	1B0	NULL
1Z4V	A	DAN	NULL
3M2W	A	L8I	NULL
1GZQ	A	PII	NULL
3Q5K	A	D1U	NULL
2J7D	A	GI1	NULL
2Z4X	A	252	NULL
3HA7	A	B32	NULL
1HJ1	A	AOE	NULL
1UZ1	A	IFL	NULL
2Z52	A	H23	NULL
2IN6	A	839	NULL
3NW9	A	637	NULL
2HMM	A	AN3	NULL
1UDC	A	UFM	NULL
3PDJ	A	3PJ	NULL
3A7D	A	FBN	NULL
3EAH	A	327	NULL
3ECN	A	IBM	NULL
1G0O	A	PYQ	NULL
1AJ7	H	NPE	NULL
2PQC	A	RC1	NULL
3A7R	A	LAQ	NULL
1ZYS	A	199	NULL
1A3L	L	CFC	NULL
2H9I	A	EAD	NULL
3T7V	A	MD0	NULL
2QHN	A	582	NULL
5GST	A	GDN	NULL
1EC8	A	GLR	NULL
1EYW	A	TEN	NULL
3PA3	A	C70	NULL
1V5Y	A	4HC	NULL
2ZX8	A	ZX8	NULL
3PE1	A	3NG	NULL
1ZLT	A	HYM	NULL
3IN7	A	AYQ	NULL
1N5W	E	MCN	NULL
3HXW	A	SSA	NULL
2X8D	A	X8D	NULL
2AJV	L	COC	NULL
3SDU	A	GST	NULL
2JFF	A	LK2	NULL
3CQU	A	CQU	NULL
2VRX	A	447	NULL
3AO4	A	833	NULL
3L9X	B	ESG	NULL
3GZX	A	BNL	NULL
2QO0	A	D1T	NULL
2VWV	A	7X3	NULL
1Q6L	A	TX4	NULL
1LVK	A	MNT	NULL
1EBG	A	PAH	NULL
2X39	A	X39	NULL
3L1K	A	TE6	NULL
2AJ8	A	SC3	NULL
1CSI	A	CMX	NULL
2OW0	A	6MR	NULL
3P76	A	P76	NULL
2J60	A	ABE	NULL
3NVZ	C	I3A	NULL
1MUU	B	GDX	NULL
3LT1	A	FT2	NULL
2HRL	A	CEQ	NULL
2V6K	A	TGG	NULL
3TDC	A	0EU	NULL
2HXU	A	LFC	NULL
3KZN	A	AOR	NULL
3FZT	A	4JZ	NULL
3O5S	A	B3P	NULL
5ACN	A	TRC	NULL
3MDV	A	CL6	NULL
1KCD	A	GTK	NULL
3JPV	A	1DR	NULL
1UB3	A	HPD	NULL
3BZ9	A	BL7	NULL
1DY4	A	SNP	NULL
2RLC	A	CHD	NULL
3CY3	A	JN5	NULL
1WZD	A	YOK	NULL
2WW2	B	SWA	NULL
2Y4O	A	DLL	NULL
3GON	A	PMV	NULL
2O63	A	MYC	NULL
2V9C	A	MRE	NULL
2OPH	A	277	NULL
2WWD	A	MU2	NULL
2WOU	A	ZZF	NULL
1FT6	A	DTN	NULL
2QT9	A	524	NULL
2C0U	A	NBT	NULL
3JPN	A	G2C	NULL
2WJ4	A	HQD	NULL
1AQV	A	0HG	NULL
2G63	B	AAF	NULL
2B5T	I	GU8	NULL
3SN7	A	540	NULL
2XK4	A	OL2	NULL
3CSH	A	LZ6	NULL
1V3D	A	DAN	NULL
1KI6	A	AHU	NULL
3FQS	A	585	NULL
3U9Y	A	09L	NULL
3G0G	A	RUM	NULL
1D7S	A	DCS	NULL
1KI7	A	ID2	NULL
1YPK	H	CCR	NULL
1NN0	A	2DT	NULL
2CBJ	A	OAN	NULL
1KB9	A	PCF	NULL
3N3M	A	NUP	NULL
3QVF	A	FV1	NULL
1QQP	1	IDX	NULL
5REQ	A	MCD	NULL
3S7B	A	NH5	NULL
3Q6Y	A	S47	NULL
2P54	A	735	NULL
2GLR	A	GTX	NULL
1QFM	A	SGL	NULL
3QIZ	A	QI2	NULL
3HQY	A	PF6	NULL
1UK9	A	IVA	NULL
1D6U	A	PEA	NULL
2QJY	A	LOP	NULL
3LXG	A	Z73	NULL
2PFG	A	DDD	NULL
3KI0	A	G9D	NULL
2JKP	A	CTS	NULL
1QIQ	A	ACC	NULL
1KGQ	A	NPI	NULL
3RIC	A	CIS	NULL
2WZI	A	5FN	NULL
3NN6	X	FB0	NULL
1W03	A	HCG	NULL
3SII	A	A1R	NULL
3INQ	A	X0J	NULL
2J4G	A	NB1	NULL
3T31	A	DCQ	NULL
1HB2	A	SCV	NULL
6PRC	L	CEB	NULL
2X6O	A	2TC	NULL
3N75	A	G4P	NULL
1JBW	A	ACQ	NULL
3PZ1	B	3PZ	NULL
1TW5	A	UDH	NULL
3ZQU	A	FNR	NULL
3PNH	A	8CX	NULL
3CCW	B	4HI	NULL
2C29	D	DQH	NULL
1U2O	A	NEC	NULL
3L85	A	8OG	NULL
2Q6C	A	HR1	NULL
1OM1	A	IQA	NULL
3B2W	A	9NH	NULL
2FZH	A	DH1	NULL
3JWY	A	J11	NULL
3HLF	A	SIM	NULL
3PVG	A	K68	NULL
3ACJ	A	KSS	NULL
1R55	A	097	NULL
3HK9	A	REL	NULL
2PVM	A	P29	NULL
3AYX	B	F4S	NULL
1ZLY	A	GRF	NULL
3N5P	A	XFM	NULL
2BAB	A	ODD	NULL
3SX0	A	SX0	NULL
1IMB	A	LIP	NULL
2X0U	B	X0U	NULL
3L8W	A	4PO	NULL
1QW4	A	3AR	NULL
3IFC	A	P6P	NULL
1DRV	A	A3D	NULL
3QH2	A	3NM	NULL
3FED	A	BIX	NULL
2Y5L	A	RO8	NULL
2OG8	A	1N8	NULL
3SW8	P	5LI	NULL
2XEG	A	CI9	NULL
1HYO	A	HBU	NULL
3JSW	A	JAR	NULL
3PEQ	A	3EQ	NULL
2IMF	A	TOM	NULL
3SJE	A	SDR	NULL
2G7Q	A	AHL	NULL
3PMN	A	1GC	NULL
2B50	A	VCA	NULL
1ATL	A	0QI	NULL
1DMT	A	RDF	NULL
2VFV	A	SFD	NULL
3LUY	A	PPY	NULL
2XF0	A	4UB	NULL
1W8L	A	1P3	NULL
3IAZ	A	AIN	NULL
1CTR	A	TFP	NULL
3HC8	A	PD4	NULL
2YM7	A	YM8	NULL
3PD3	A	A3T	NULL
3IB1	A	IMN	NULL
3PZ4	B	3PZ	NULL
1I79	A	MHZ	NULL
2V2Q	A	NVG	NULL
2BW7	A	ECS	NULL
3MJN	A	RNP	NULL
3E33	B	ED7	NULL
1TLO	A	E64	NULL
1FQG	A	PNM	NULL
2VCQ	A	D25	NULL
1CXL	A	G4D	NULL
3KSL	B	SZH	NULL
3H4G	A	FID	NULL
3UP2	A	0C8	NULL
2VCZ	B	VC3	NULL
2Y2Q	A	Z06	NULL
3ZU5	A	AEW	NULL
3COT	A	STR	NULL
3O50	A	LJE	NULL
2XPA	A	4G5	NULL
3HPZ	B	BPV	NULL
3IW2	A	EKO	NULL
1I2L	A	DCS	NULL
3E3U	A	NVC	NULL
3DLA	A	ONL	NULL
3T01	A	PPF	NULL
1J96	A	TES	NULL
3NC8	A	DH4	NULL
2JAU	A	ATM	NULL
2PZI	A	AXX	NULL
3GWT	A	066	NULL
2P1U	A	4TN	NULL
1T27	A	PCW	NULL
3EJ0	A	11X	NULL
2BRC	A	CT5	NULL
1XM4	A	PIL	NULL
3KWY	A	T9T	NULL
3KQO	A	ES4	NULL
3Q0U	A	LL3	NULL
1ZWH	A	RDE	NULL
3I8P	A	840	NULL
1PRC	M	NS1	NULL
3G1M	A	RF3	NULL
2E4W	A	C5A	NULL
4A33	A	PS8	NULL
1PPM	E	0P1	NULL
3KR1	A	VGD	NULL
3KYQ	A	DPV	NULL
2Z5U	A	FA9	NULL
1UZ4	A	IFL	NULL
1BXQ	A	PP8	NULL
3BHT	B	SGM	NULL
3MQH	A	MJZ	NULL
1WDA	A	BAG	NULL
2TOD	A	DMO	NULL
2ZN7	A	410	NULL
2CLI	A	F9F	NULL
1IA3	A	TQ5	NULL
1K1Y	A	ACR	NULL
1AMA	A	PLA	NULL
1K7F	A	IAV	NULL
1EJ3	A	CZH	NULL
2JKO	A	BIJ	NULL
3MQD	A	3MQ	NULL
2ZIO	A	2PN	NULL
1AZS	A	FKP	NULL
3ZST	A	ACX	NULL
3P6X	A	C3Q	NULL
1T48	A	BB3	NULL
3MLB	A	LJZ	NULL
2ZXC	A	2ED	NULL
1GJM	A	FEM	NULL
2CMA	A	F20	NULL
3NJ1	A	P2M	NULL
2DKH	A	3HB	NULL
1K2O	A	RFA	NULL
2VEX	A	IZ4	NULL
3JQF	A	AX2	NULL
2QMC	B	GTB	NULL
1S0J	A	MUS	NULL
1FJ8	A	CER	NULL
3EB1	A	LZQ	NULL
3JQ6	A	DX1	NULL
3E2M	A	E2M	NULL
3UEQ	A	BTU	NULL
1ART	A	0A0	NULL
1PXH	A	SNA	NULL
2X9G	A	LYA	NULL
3IFW	B	GVE	NULL
3PA9	A	PJ7	NULL
2F71	A	UN7	NULL
3T4T	A	WA1	NULL
3NEF	A	PYV	NULL
3NLW	A	3XF	NULL
3CXO	B	1N5	NULL
1RY8	A	RUT	NULL
3MKF	A	CZ7	NULL
1PD8	A	CO4	NULL
1VAG	A	ARR	NULL
2AY3	A	MPP	NULL
1Q13	A	TES	NULL
1VM1	A	TAZ	NULL
1MVS	A	DTM	NULL
1LZZ	A	IHG	NULL
1PKF	A	EPD	NULL
1F1V	A	DHY	NULL
3JWT	A	JI5	NULL
3P93	A	CS2	NULL
2O9B	A	LBV	NULL
3G8I	A	RO7	NULL
3K47	A	D09	NULL
3JT5	A	JM7	NULL
1GBN	A	GAB	NULL
1YS1	X	2HR	NULL
3RFV	A	15L	NULL
1JIN	A	KTN	NULL
2JG1	C	TA6	NULL
3HLW	A	CE3	NULL
2WGU	A	42D	NULL
3N60	A	XFN	NULL
3ER3	E	0EL	NULL
3T42	A	3T4	NULL
3HUO	A	PNN	NULL
2AT8	X	FDD	NULL
2E2U	A	4HL	NULL
4ER1	E	0ZP	NULL
3P2V	A	DOY	NULL
2WTV	A	ZZL	NULL
2ZU3	A	ZU3	NULL
4NOS	A	H2B	NULL
3PLL	A	F06	NULL
3GHR	A	LDT	NULL
1MXF	A	MTX	NULL
3CXQ	A	GLP	NULL
3NVD	A	OAN	NULL
1E82	E	M90	NULL
3RX2	A	SLO	NULL
3LGP	A	50X	NULL
1DZT	A	TPE	NULL
3HN3	A	GUP	NULL
3A51	A	VDY	NULL
2D81	A	RB3	NULL
3G42	A	792	NULL
2XYA	A	7L4	NULL
3FH7	A	25P	NULL
2XX7	A	1ND	NULL
3SHE	A	I85	NULL
3BFC	A	IM2	NULL
1M4D	A	TOY	NULL
3CHR	A	4BS	NULL
3PMX	A	808	NULL
1ZUA	X	TOL	NULL
1WTG	H	3BP	NULL
1R4Z	A	RIL	NULL
3FUI	A	812	NULL
1CSB	E	EP0	NULL
2C4F	H	GIL	NULL
2ZA0	A	MGI	NULL
3FTU	A	RE2	NULL
1FTL	A	DNQ	NULL
1TVV	A	CB3	NULL
3QGW	A	PQC	NULL
3U03	A	488	NULL
3LPF	A	Z77	NULL
2XBA	A	571	NULL
2X71	A	L4C	NULL
3T1D	A	TD1	NULL
1T9B	B	P25	NULL
3H6W	A	NS7	NULL
3HHA	A	NOW	NULL
2ZQ9	A	CEO	NULL
3APW	A	DP0	NULL
3B3C	A	PLU	NULL
3M3L	A	P99	NULL
1M98	A	HEQ	NULL
3HT6	A	JZ0	NULL
3RGW	L	NFU	NULL
1MQD	A	SHI	NULL
3CUG	A	G3I	NULL
2BBQ	A	PFG	NULL
3HUA	A	JZ9	NULL
2QB4	A	DSM	NULL
1FC4	A	AKB	NULL
1T5F	A	DHH	NULL
1AK0	A	THS	NULL
1LHO	A	AOM	NULL
2H3W	A	HC5	NULL
1ELI	A	PYC	NULL
2R6N	A	CKE	NULL
3GDT	C	UP6	NULL
1FEM	A	REA	NULL
2XHM	A	K26	NULL
3ANM	A	SYD	NULL
1U9X	A	IHJ	NULL
2QIA	A	U20	NULL
3E3Z	A	PA0	NULL
2X93	A	X93	NULL
2W8J	A	PLS	NULL
2ATO	A	MYQ	NULL
3AI3	A	SOL	NULL
2ORV	A	4TA	NULL
3OGW	A	IMN	NULL
3JW9	A	ECX	NULL
3MJY	A	IJZ	NULL
3RD0	A	EDP	NULL
3M8B	A	MTN	NULL
1NQC	A	C4P	NULL
2BZ1	A	TAU	NULL
3M8D	A	MTN	NULL
3GN0	A	DMO	NULL
2H7J	A	P15	NULL
2QCM	A	JW5	NULL
2IWF	A	CUZ	NULL
2JJO	A	EY5	NULL
2MAS	A	PIR	NULL
3O4K	C	LTC	NULL
2EZT	A	TDM	NULL
2BEV	A	THY	NULL
1X2E	A	ATX	NULL
3IG6	B	438	NULL
2J8R	A	MSL	NULL
3BKL	A	KAW	NULL
3PR2	B	7MN	NULL
3TW1	A	AHN	NULL
4A7B	B	3W4	NULL
3QCI	A	NX3	NULL
2A3B	A	CFF	NULL
3QTI	A	3QT	NULL
3LJZ	A	LA3	NULL
3ARQ	A	DM5	NULL
2PJ5	A	11B	NULL
1R0P	A	KSA	NULL
1NFV	D	3PY	NULL
2BXA	A	C1F	NULL
2PJ1	A	578	NULL
3KBO	A	NDB	NULL
2VIV	A	VG2	NULL
1Y60	B	H4M	NULL
2HHW	A	23T	NULL
1ZG8	A	L98	NULL
3IIS	M	J7Z	NULL
3VHV	A	LD2	NULL
3SQG	A	TP7	NULL
2ZDZ	A	310	NULL
2VPN	A	4CS	NULL
1QCJ	A	APT	NULL
2AI8	A	SB7	NULL
3QGF	A	46F	NULL
3KN0	A	3TO	NULL
1Z2P	X	I3S	NULL
3A7K	A	22B	NULL
1D1G	A	MTX	NULL
3VER	A	CA0	NULL
3S7L	A	591	NULL
2XTK	A	AZM	NULL
1BLH	A	FOS	NULL
2F2L	A	HSQ	NULL
3FV2	A	NDZ	NULL
3NSH	A	957	NULL
2XWO	A	SLM	NULL
3DZ6	A	M8E	NULL
3KAH	A	4DH	NULL
3UPI	A	0C2	NULL
3DV5	A	BAV	NULL
3OA0	A	HP7	NULL
3OMA	B	HTH	NULL
2XP4	A	G14	NULL
3HHK	A	77Z	NULL
1V0L	A	XIF	NULL
3HIW	A	C2X	NULL
3FL8	A	RAR	NULL
3H98	A	B5P	NULL
2QMD	A	CS7	NULL
2Z9J	A	DTZ	NULL
1JA9	A	PYQ	NULL
2FP2	B	TSA	NULL
3TYV	A	HI3	NULL
2ZJM	A	F1M	NULL
2ZU4	A	ZU3	NULL
3O6D	A	PXP	NULL
1ZP5	A	2NI	NULL
3CDE	A	N3H	NULL
2QZL	A	IXS	NULL
3JS2	A	VM1	NULL
3HGI	A	6PL	NULL
1KBC	A	HLE	NULL
3CIZ	B	SX1	NULL
2QMG	A	SC6	NULL
2PK3	A	A2R	NULL
2DRJ	A	CSF	NULL
1IJR	A	CC0	NULL
2O5D	A	VR1	NULL
3ZUX	A	TCH	NULL
3DDL	A	SXN	NULL
3SIS	A	MN0	NULL
1Y0P	A	MEZ	NULL
2WF1	A	ZY1	NULL
1ML4	A	PAL	NULL
2QIO	A	TCL	NULL
2FWP	A	ICR	NULL
3AHO	A	3A2	NULL
2BFC	A	TZD	NULL
2HG9	M	PCK	NULL
1S9A	A	HGP	NULL
2GJ5	A	VD3	NULL
2WCX	A	VGC	NULL
1PDH	A	FAS	NULL
3HJV	A	8JZ	NULL
2PIT	A	4HY	NULL
1ZNL	A	DE1	NULL
3MI0	C	SA6	NULL
2JG3	A	BA2	NULL
3A40	X	23R	NULL
2AMA	A	DHT	NULL
3GQE	A	BCN	NULL
3MYR	B	NFV	NULL
3S2L	A	LDE	NULL
3AZ2	A	DS3	NULL
3FQC	A	55V	NULL
1AJQ	B	SPA	NULL
1I2B	A	USQ	NULL
1TXI	A	TX5	NULL
2YLQ	A	YLQ	NULL
3SRU	X	Q26	NULL
3LP1	A	LP8	NULL
2PO3	A	T4K	NULL
2DLN	A	PHY	NULL
1WW5	A	SGA	NULL
1RTH	A	U05	NULL
2Z9V	A	PXM	NULL
1ABE	A	ARB	NULL
1QHC	A	PUA	NULL
3P0Z	A	CTN	NULL
2JI6	A	B3P	NULL
3OZM	A	DXL	NULL
2G6P	A	HM2	NULL
3NF8	A	CDQ	NULL
2CXQ	A	S6P	NULL
3L3A	A	625	NULL
3IJD	A	C2F	NULL
1WBU	A	WBU	NULL
3D7K	A	D7K	NULL
3INE	A	X17	NULL
2YCF	A	YCF	NULL
1X9Q	A	FLU	NULL
2P7T	C	1EM	NULL
3FZL	A	3FD	NULL
3JZJ	A	ACR	NULL
3PP0	A	03Q	NULL
3ZU6	B	2M8	NULL
2VVP	A	R52	NULL
3LN0	A	52B	NULL
2R0N	A	TGC	NULL
1Z8C	A	0ZS	NULL
3ZWP	A	AVU	NULL
1D1Q	A	4NP	NULL
3SL0	A	FB5	NULL
2BOY	A	LPP	NULL
1GT3	A	DHM	NULL
3B8X	A	G4M	NULL
2WKZ	B	5AH	NULL
3QSD	A	074	NULL
3IP0	A	HHR	NULL
3QK5	A	QK5	NULL
1Y2C	A	3DE	NULL
1ZPA	A	A83	NULL
1U1G	A	BBB	NULL
3DZL	A	3OC	NULL
3M2V	A	XP8	NULL
1Y2B	A	DEE	NULL
2DC9	A	74M	NULL
2RIA	A	289	NULL
2XGS	A	44P	NULL
1XOQ	A	ROF	NULL
3ROM	A	48Z	NULL
2F62	A	12M	NULL
1CHW	A	HXC	NULL
2XYE	B	CXG	NULL
2PGJ	A	N1C	NULL
1TXC	A	2AN	NULL
2GYW	A	OBI	NULL
2R9R	B	PGW	NULL
1HTG	A	G37	NULL
2QSE	A	1HP	NULL
1UGX	A	MGC	NULL
1N20	A	3AG	NULL
2BAT	A	NGK	NULL
1TCX	A	IM1	NULL
1XPC	A	AIT	NULL
3ZR0	A	8OG	NULL
2Q5L	A	R1T	NULL
9XIA	A	DFR	NULL
1SJ0	A	E4D	NULL
2EB8	A	CUP	NULL
3LWL	A	DDS	NULL
1XYC	A	3MF	NULL
2QR9	A	HZ3	NULL
1NQW	A	5YL	NULL
2VL8	A	CTS	NULL
3AEL	B	2LM	NULL
2QXM	A	PIQ	NULL
2NSS	A	NBE	NULL
2WK2	A	NGT	NULL
3C0Z	A	SHH	NULL
2QNN	B	QN1	NULL
1KI0	A	BCN	NULL
2BT4	A	CA2	NULL
2D1S	A	SLU	NULL
2ORQ	A	MSR	NULL
1A9M	B	U0E	NULL
1XKZ	A	CAZ	NULL
3DP1	B	2RB	NULL
5EAU	A	FFF	NULL
2ZYN	A	BCD	NULL
3QCL	A	NXV	NULL
3G8O	A	30X	NULL
1I5G	A	TS5	NULL
1UT6	A	A8N	NULL
2ORO	A	228	NULL
3DYE	A	LNR	NULL
3ZRB	B	ORC	NULL
2B99	A	RDL	NULL
2ACK	A	EDR	NULL
2Q8H	A	TF4	NULL
2R3P	A	3SC	NULL
3S2Z	A	DHC	NULL
3N86	A	RJP	NULL
2BAG	A	GSG	NULL
1FTX	A	EPC	NULL
3LFS	A	A07	NULL
2VSS	D	V55	NULL
1W19	A	T1P	NULL
3RAR	A	IAN	NULL
3JTK	A	X55	NULL
2XMY	A	CDK	NULL
3QP4	A	HL0	NULL
2VI5	A	Y19	NULL
1P0M	A	CHT	NULL
1GW1	A	MAF	NULL
1Y8Y	A	CT7	NULL
3GJR	A	DZE	NULL
1S5Z	A	SON	NULL
2JBV	A	FAO	NULL
3OTI	A	C0T	NULL
2C6M	A	DT5	NULL
1IF2	A	129	NULL
1E02	A	UNA	NULL
3Q3Q	A	KOP	NULL
4A03	A	F98	NULL
1PPH	E	0ZG	NULL
3PH3	A	RB5	NULL
1F8S	A	BE2	NULL
3RM4	A	3RM	NULL
3BHT	A	MFR	NULL
1HAB	D	CIN	NULL
2GFD	A	RDA	NULL
2Y1D	A	34F	NULL
3NS9	A	NS9	NULL
2G5V	A	22M	NULL
1I9H	A	BNI	NULL
3GDN	A	MXN	NULL
2EFJ	A	37T	NULL
2R3I	A	SCF	NULL
2ZDM	A	46U	NULL
2WPU	A	KYT	NULL
3T8W	A	DGZ	NULL
1S39	A	AQO	NULL
2EXM	A	ZIP	NULL
1O37	A	653	NULL
2D5X	A	L35	NULL
3SFY	B	3FY	NULL
1S38	A	MAQ	NULL
1H5V	A	MA3	NULL
2XEM	B	SSV	NULL
2O78	A	TCA	NULL
3C2Z	A	S98	NULL
3DRA	A	B3P	NULL
3UH9	A	FCN	NULL
3CK8	A	BCD	NULL
2GH6	A	CF3	NULL
4DFU	A	QUE	NULL
3AAV	A	A2C	NULL
2YDG	A	A5C	NULL
3ABK	B	TGL	NULL
1QZ6	A	JAS	NULL
1UOZ	A	SSG	NULL
1YIL	A	MM2	NULL
1XVE	A	3BB	NULL
2VYP	A	RH9	NULL
3PYE	A	CDM	NULL
1XUJ	A	BOZ	NULL
2F99	A	AKV	NULL
3PBS	A	AZR	NULL
2XN3	A	ID8	NULL
2ZMJ	A	MI4	NULL
1Q4U	A	4CA	NULL
1XD1	A	6SA	NULL
1VRP	B	IOM	NULL
2ZLA	A	VDB	NULL
1TNH	A	FBA	NULL
3OO4	A	NTE	NULL
1XCX	A	IAB	NULL
1QV6	A	24B	NULL
3PS3	A	L53	NULL
3AAU	A	GZC	NULL
2WCL	A	B8M	NULL
3BNU	B	SPZ	NULL
1BTO	A	SSB	NULL
3MTF	A	A3F	NULL
2JKJ	A	CLM	NULL
3TEL	A	ZTP	NULL
3E7B	A	E7B	NULL
3A80	A	O15	NULL
1LO7	A	4CO	NULL
3BKB	A	STU	NULL
2Q95	A	A05	NULL
1TOW	A	CRZ	NULL
3O9D	A	K19	NULL
1C3R	A	TSN	NULL
1C22	A	MF3	NULL
3ATI	A	SZ4	NULL
3P6E	A	ZGC	NULL
3NDV	A	AIC	NULL
2GG3	A	U13	NULL
1Y5U	T	TL4	NULL
3GAL	A	1GN	NULL
2QHY	A	MZ1	NULL
2Q59	A	240	NULL
2P98	A	YE7	NULL
4AB9	A	VXQ	NULL
1CBQ	A	RE9	NULL
2QI7	B	MZ9	NULL
1YB7	A	ICN	NULL
2X1S	A	X1S	NULL
2CDP	B	AAL	NULL
2FGU	A	QNC	NULL
3LMP	A	CEK	NULL
3ICW	A	MHH	NULL
3EVM	A	YYY	NULL
3Q2A	A	PAB	NULL
3ET0	A	ET0	NULL
1FWU	A	SGA	NULL
6TMN	E	0PI	NULL
3CWD	A	LNB	NULL
1XPZ	A	4TZ	NULL
1K6R	A	MX1	NULL
2QUE	A	AJM	NULL
5TLN	A	BAN	NULL
2HFP	A	NSI	NULL
1BNT	A	AL2	NULL
1ZTJ	A	632	NULL
3FO7	A	IMN	NULL
4TLN	A	LNO	NULL
2Q61	A	SF1	NULL
3IEO	A	AMJ	NULL
2G7Y	A	MO9	NULL
1KPM	A	VIT	NULL
1QF0	A	TI2	NULL
3PBA	A	ZXG	NULL
2FOV	A	B30	NULL
3NCL	A	CCZ	NULL
3KE7	A	BCN	NULL
3IAL	A	PR8	NULL
3JYR	A	ACR	NULL
3M2Z	A	BFE	NULL
3ENZ	A	R1X	NULL
1FX9	A	MJI	NULL
1A5G	H	00L	NULL
1YW9	A	A84	NULL
1G4O	A	BSB	NULL
1YA3	A	STR	NULL
1HMR	A	ELA	NULL
1B5G	H	0ZE	NULL
2I0Y	A	5CN	NULL
3IIQ	A	JZA	NULL
1HPC	A	LPA	NULL
2P8B	A	NSK	NULL
3PO6	A	DT9	NULL
2FIM	A	3DP	NULL
1JTK	A	THU	NULL
1QJ1	B	166	NULL
3D1G	A	322	NULL
1CNY	A	EG3	NULL
2GMT	B	HIN	NULL
2HKA	B	C3S	NULL
2ZI2	H	24U	NULL
3EZ3	A	ZOL	NULL
3S78	B	EVJ	NULL
1P6D	A	3PC	NULL
1BEX	A	RBU	NULL
3DYH	A	721	NULL
1IF6	A	FBU	NULL
3FZC	A	MXF	NULL
3QXT	A	MTX	NULL
2ZHF	H	49U	NULL
2PRH	A	238	NULL
1Y8E	A	SVR	NULL
1BB6	A	UMG	NULL
1PQ9	A	44B	NULL
2UYN	A	2KT	NULL
1AHT	H	APA	NULL
3P5L	A	IT5	NULL
3F7D	A	P42	NULL
3SVG	A	ODR	NULL
3AYS	A	CT3	NULL
3M3X	A	JS7	NULL
3CFN	A	2AN	NULL
2C8X	B	C5M	NULL
2A1H	A	GBN	NULL
3GS0	A	6BD	NULL
1LHE	H	DI3	NULL
1QK0	A	IOB	NULL
2WD2	A	MS5	NULL
2JKH	A	BI7	NULL
1DVU	B	DBF	NULL
1OYT	H	FSN	NULL
2WO8	B	023	NULL
1WU1	A	D91	NULL
1Y1D	A	FHI	NULL
1C4V	2	IH2	NULL
1UTT	A	CP8	NULL
3P4V	A	PMX	NULL
3CEN	A	FXA	NULL
3IMR	A	IW1	NULL
3F16	A	HS3	NULL
3RYX	B	RYX	NULL
3NG5	A	KDH	NULL
1A4W	H	QWE	NULL
3NX7	A	NHK	NULL
2OSF	A	S24	NULL
2QGD	A	MR5	NULL
1RGZ	A	PTX	NULL
3T82	A	SG4	NULL
2G5U	A	PCQ	NULL
3KJM	A	245	NULL
1R0E	A	DFN	NULL
3K34	A	SUA	NULL
4A9O	A	A9O	NULL
1COY	A	AND	NULL
3ZRM	A	ZRM	NULL
3HLJ	A	V21	NULL
2CHT	B	TSA	NULL
3FVL	A	BHK	NULL
2ABA	A	STR	NULL
2I0S	D	HY1	NULL
2CTC	A	HFA	NULL
3EWC	A	MCF	NULL
1D6W	A	00R	NULL
3BWK	A	C1P	NULL
2HKR	D	ZHH	NULL
3QV8	A	S62	NULL
1OCB	A	GDA	NULL
1ZGI	A	382	NULL
1U3Q	A	272	NULL
1TW4	A	CHD	NULL
3D6U	A	T11	NULL
3DTG	A	OBZ	NULL
3G5T	A	T8N	NULL
2YJD	A	YJD	NULL
3N7H	A	DE3	NULL
2VT0	A	CBU	NULL
3ICN	A	NI9	NULL
2BHE	A	BRY	NULL
2ZI3	A	3D1	NULL
1POE	A	GEL	NULL
2A3W	A	CPJ	NULL
3EFL	A	706	NULL
3IG7	A	EFP	NULL
2NO9	A	LTT	NULL
3VGW	A	NVZ	NULL
2XFY	A	ACX	NULL
3U6J	A	03X	NULL
1OIT	A	HDT	NULL
3UP0	A	D7S	NULL
2EWB	A	ZED	NULL
3BPT	A	HIU	NULL
1KE5	A	LS1	NULL
3OMQ	A	W23	NULL
1IJ8	A	BNI	NULL
3GBB	A	MS8	NULL
2H90	A	COU	NULL
2VTJ	A	LZ4	NULL
3GYU	A	DL7	NULL
1Q7A	A	OPB	NULL
1E6S	M	GOX	NULL
1W0X	C	OLO	NULL
1ELB	A	0Z4	NULL
2DHN	A	PH2	NULL
2BYB	A	DPK	NULL
2R3N	A	SCZ	NULL
1EAU	A	BDK	NULL
3OSH	A	OIN	NULL
3GR2	A	GF4	NULL
3LE8	A	2B5	NULL
2V35	A	J54	NULL
3S0B	A	FNA	NULL
3DIV	A	5AX	NULL
1FCO	A	MOX	NULL
3IME	A	BZ2	NULL
1PPJ	D	BHG	NULL
1BFV	H	STG	NULL
1OGG	A	AMI	NULL
2R9X	A	WH6	NULL
1N2H	A	PAJ	NULL
2YGN	A	PCF	NULL
2P0H	A	I3S	NULL
1YQS	A	BSA	NULL
3Q11	A	P4F	NULL
3MAG	A	3MA	NULL
3HOF	C	DHC	NULL
1IKG	A	REX	NULL
2IGA	B	XX3	NULL
2JIH	A	097	NULL
3OAY	M	BDF	NULL
3PKB	A	Y16	NULL
3KKT	A	0CP	NULL
3ILQ	C	1O2	NULL
3PCH	M	CHB	NULL
1WN3	C	HXC	NULL
2GCE	A	RFC	NULL
3RUG	A	DB6	NULL
2BUV	B	DHB	NULL
1KPE	B	ADW	NULL
1JFH	A	MA1	NULL
3VHE	A	42Q	NULL
1Z5L	A	R16	NULL
1CWQ	A	TRD	NULL
3F8C	A	HT1	NULL
1E4N	A	HBO	NULL
3CL5	A	SIO	NULL
3DKO	A	IHZ	NULL
1FCY	A	564	NULL
3H7W	A	018	NULL
1MEI	A	MOA	NULL
2RG5	A	279	NULL
2RBV	X	278	NULL
2D3S	A	TNR	NULL
2VUC	B	YX0	NULL
2WPC	A	WP7	NULL
1OVE	A	358	NULL
1AEB	A	3MT	NULL
1T31	A	OHH	NULL
4FIV	A	LP1	NULL
1B59	A	OVA	NULL
3FMN	A	530	NULL
1AED	A	DTI	NULL
1K9S	A	FM2	NULL
3OGP	A	017	NULL
3E9I	A	XAH	NULL
3GC7	A	B45	NULL
1AC4	A	TMT	NULL
2E3O	A	16C	NULL
1FKD	A	818	NULL
2XCV	A	DG2	NULL
3NNU	A	EDB	NULL
2CMW	A	OLP	NULL
2J7Q	A	GVE	NULL
1Z57	A	DBQ	NULL
3FLS	A	FLS	NULL
3E64	A	5B3	NULL
1H1B	A	151	NULL
3FPA	A	DTB	NULL
1FD7	D	AI1	NULL
1W9X	A	AC1	NULL
3IPH	A	G11	NULL
1DIG	A	L37	NULL
1Z5O	A	MTA	NULL
2E9C	A	B75	NULL
3NMI	A	PXX	NULL
1ZED	A	PNP	NULL
3IW8	A	HIZ	NULL
3I5N	A	B2D	NULL
1JDT	A	MTA	NULL
3NHY	A	A7B	NULL
1RDS	A	GPC	NULL
2CGJ	A	LFR	NULL
1WBN	A	L09	NULL
2H03	A	3UN	NULL
1UPF	D	URF	NULL
3OVM	A	MZC	NULL
2FMB	A	LP1	NULL
2YA8	A	G39	NULL
1YWR	A	LI9	NULL
2OWB	A	626	NULL
1G4K	A	HQQ	NULL
3NHK	A	VAP	NULL
1RDP	D	BV3	NULL
3H61	A	ENL	NULL
3HP2	A	P36	NULL
1CTT	A	DHZ	NULL
3OHL	A	OHL	NULL
1ZOS	A	MTM	NULL
3QOZ	A	017	NULL
3UA1	A	08Y	NULL
3P7B	A	P7B	NULL
1YON	A	APX	NULL
1CGH	A	1ZG	NULL
3OMK	A	OMK	NULL
1VIJ	A	BAY	NULL
3I7C	A	BK2	NULL
3GCU	A	R48	NULL
2J7T	A	274	NULL
2G19	A	4HG	NULL
1H3M	A	N2P	NULL
1ZOY	D	EPH	NULL
3NKS	A	ACJ	NULL
3FMM	A	XI2	NULL
1W3N	A	SSH	NULL
2A31	A	PG3	NULL
1JYL	A	CDC	NULL
3N9Z	A	HC9	NULL
2V7L	A	CTE	NULL
3IOI	A	1GW	NULL
1UTJ	A	ABN	NULL
1S9P	A	DES	NULL
2RB2	X	263	NULL
3UXL	A	CFI	NULL
1TMX	A	HGX	NULL
1YEE	H	PNB	NULL
1G67	A	TZP	NULL
1LI3	A	3CH	NULL
3SA0	A	NRA	NULL
1UNG	A	ALH	NULL
1VF2	A	GTX	NULL
1OVJ	A	FLM	NULL
3NPC	A	B96	NULL
1M1B	A	SPV	NULL
2YC5	A	6BC	NULL
6UPJ	A	NIU	NULL
3HH6	A	PYL	NULL
1PMN	A	984	NULL
3H21	A	B52	NULL
3EGW	C	AGA	NULL
3NWQ	A	OIL	NULL
3PFP	A	035	NULL
3P9I	A	SNY	NULL
1TX0	A	PT1	NULL
3OVR	A	5SP	NULL
1K6T	B	XN1	NULL
1RCO	L	XDP	NULL
3KVX	A	FMY	NULL
2XIK	A	J60	NULL
3QXH	A	8AC	NULL
1Z10	A	COU	NULL
3RGF	A	BAX	NULL
3EYH	A	IZA	NULL
2I6K	A	EA2	NULL
2HC0	A	AB2	NULL
2XDM	B	BO8	NULL
3E7O	A	35F	NULL
3FUC	A	9D9	NULL
3HD3	A	25B	NULL
2AIB	A	ERG	NULL
1SUO	A	CPZ	NULL
1FP1	D	HCC	NULL
2AI3	A	P2G	NULL
1EWM	A	RL2	NULL
3IK3	A	0LI	NULL
2QYO	A	QSO	NULL
3QCY	A	3Q3	NULL
2AIM	A	ZRA	NULL
3GK4	X	53A	NULL
3KFA	A	B91	NULL
2YBK	A	2HG	NULL
4A06	A	A06	NULL
2YE5	A	2A7	NULL
1BWO	A	LPC	NULL
2HYY	A	STI	NULL
3NUU	A	JOZ	NULL
2YEE	A	2EC	NULL
3C5X	C	SHD	NULL
2NNJ	A	225	NULL
2FME	A	3QC	NULL
1Y20	A	1AC	NULL
3RLP	A	3RP	NULL
2FAD	A	PM5	NULL
3N51	A	BK3	NULL
2X7C	A	KZ9	NULL
1JQE	A	QUN	NULL
3HHU	A	819	NULL
2RKN	A	LP3	NULL
4GR1	A	RGS	NULL
3E7V	A	DZO	NULL
1OIK	A	C26	NULL
3B26	A	B2L	NULL
1OS6	A	DXC	NULL
1FUP	A	PMA	NULL
1V7C	A	HEY	NULL
1RPJ	A	ALL	NULL
2BT0	A	CT5	NULL
1B3A	A	AOP	NULL
1JPZ	A	140	NULL
2WU7	A	V25	NULL
1ETR	H	MIT	NULL
3INW	A	JZB	NULL
2CC6	A	LUM	NULL
2YHX	A	OTG	NULL
2F7E	E	2EA	NULL
1H1M	A	KMP	NULL
1ZJO	A	DR4	NULL
2XDS	A	MT0	NULL
1BJP	A	OXP	NULL
2IVD	B	TWN	NULL
3AGL	A	A03	NULL
1L4F	A	150	NULL
3DHE	A	AND	NULL
1UY8	A	PU5	NULL
1H0J	A	SDS	NULL
4DHY	A	S41	NULL
3E8C	A	G96	NULL
1L5M	A	7RA	NULL
2YZC	A	1AL	NULL
3EKO	A	PYU	NULL
2FKW	R	RG1	NULL
2EXB	A	FXM	NULL
2UW6	A	GVO	NULL
1D0V	A	RBZ	NULL
3LM0	A	EBD	NULL
2XJX	A	XJX	NULL
3O2K	A	QRP	NULL
2C1A	A	I5S	NULL
2FT2	A	C28	NULL
2I42	A	I42	NULL
2YKC	A	YKC	NULL
3B30	A	ETB	NULL
3L9N	A	L9N	NULL
1MMZ	A	ARB	NULL
2WI5	A	ZZ5	NULL
3G5D	A	1N1	NULL
1XH8	A	R55	NULL
3DJF	A	BC3	NULL
1S13	A	2FH	NULL
1O45	A	687	NULL
2UZW	E	SS4	NULL
3RYE	A	UNR	NULL
2PUH	A	HPK	NULL
1GWC	A	GTX	NULL
1O44	A	852	NULL
1Y6A	A	AAZ	NULL
3H65	A	H4M	NULL
2ZY1	A	830	NULL
1O4G	A	I59	NULL
2YC0	A	2HG	NULL
3AG9	B	A02	NULL
3F3Y	A	4OA	NULL
1EAP	B	HEP	NULL
3OEZ	A	STI	NULL
1A4M	A	PRH	NULL
2Y1X	A	845	NULL
1LV8	A	9PP	NULL
1EYQ	A	NAR	NULL
3TWD	A	GOB	NULL
2XE5	B	OES	NULL
1QPQ	A	NTM	NULL
1NC2	B	DOE	NULL
2V59	A	LZK	NULL
1W31	A	SHO	NULL
3OXZ	A	0LI	NULL
1M7D	A	RAE	NULL
1FV3	A	CEQ	NULL
1BIL	A	0IU	NULL
2WMM	A	DMR	NULL
2IMK	A	GTX	NULL
2C1X	A	B3P	NULL
3G70	A	A5T	NULL
3BQR	A	4RB	NULL
2C1P	B	FNZ	NULL
1USR	A	WIA	NULL
2G21	A	L1B	NULL
3DAA	A	PDD	NULL
2BYS	A	LOB	NULL
1EW9	A	MMQ	NULL
3Q4B	A	RX5	NULL
2VWX	A	7X4	NULL
2WN9	A	ZY5	NULL
2OYM	A	MNI	NULL
1J0D	A	5PA	NULL
3HMP	A	CX4	NULL
2FLI	A	DX5	NULL
2W0A	A	CII	NULL
2O1O	A	RIS	NULL
3T8X	A	T8X	NULL
1JGU	H	HBC	NULL
2J7E	A	GI2	NULL
2E94	A	364	NULL
3HA5	A	SFG	NULL
1KEL	H	AAH	NULL
2WBG	A	LGS	NULL
2Z78	A	H86	NULL
1OTJ	A	TAU	NULL
3NWB	A	659	NULL
1O7P	A	NDH	NULL
2UDP	A	UPP	NULL
2ZVJ	A	KOM	NULL
1M9Q	A	5NI	NULL
2UW1	A	GVM	NULL
1NE7	A	AGP	NULL
1HNA	A	GDN	NULL
2H7P	A	468	NULL
1PZF	A	A3D	NULL
3OT3	A	22K	NULL
1Q23	A	FUA	NULL
3FNG	A	JPL	NULL
2JED	A	LG8	NULL
3NLB	A	5BE	NULL
5FWG	A	GPR	NULL
1EC9	A	XYH	NULL
2WBQ	A	ZZU	NULL
3PA4	A	C72	NULL
1PU7	A	39A	NULL
2ZXD	A	ZXD	NULL
3RPS	A	4B0	NULL
3IN8	A	FYI	NULL
1T3Q	B	MCN	NULL
2H2J	A	SFG	NULL
3Q9Y	A	TXQ	NULL
2X8I	A	X8I	NULL
2AJY	L	ECG	NULL
3K8T	A	2A5	NULL
2UUP	A	LK4	NULL
3CQW	A	CQW	NULL
2VGO	A	AD5	NULL
3AO2	A	AVX	NULL
3L9X	B	L9X	NULL
3SLH	A	GPJ	NULL
1U6S	A	DCC	NULL
1TR7	B	DEG	NULL
2XZC	L	XOP	NULL
1D1C	A	NMQ	NULL
3GIA	A	BCN	NULL
2R8Q	A	IBM	NULL
1U1W	A	3HA	NULL
1BZY	A	IMU	NULL
2XSG	A	B3P	NULL
6CSC	A	COF	NULL
2OW1	A	7MR	NULL
1HL7	A	BD1	NULL
3NMQ	A	7PP	NULL
3ETR	C	LUZ	NULL
3O84	A	HTJ	NULL
2OOS	A	JPJ	NULL
3U4W	A	08L	NULL
1WC7	A	PP3	NULL
1RWC	A	GAD	NULL
2VE3	A	REA	NULL
3KZK	A	OLN	NULL
3FZS	A	B96	NULL
3I9G	L	S1P	NULL
3QX3	A	EVP	NULL
3MDM	A	FJZ	NULL
1KCC	A	GTR	NULL
3CXW	A	7CP	NULL
3DT9	A	GD7	NULL
3E7J	A	GCD	NULL
2V3I	A	XX6	NULL
2BJF	A	DXC	NULL
1YXV	A	LI6	NULL
1WZF	A	YOL	NULL
3TVU	A	B37	NULL
2I57	A	AOS	NULL
3EMZ	A	HXH	NULL
2O64	A	MYU	NULL
3R6W	A	NFZ	NULL
3C43	A	315	NULL
2PU1	A	FSG	NULL
2WOT	A	ZZG	NULL
1GZF	C	NIR	NULL
2IIV	A	565	NULL
2B5T	I	GU0	NULL
3JPR	A	G2M	NULL
2WJ6	A	ZZ8	NULL
3CSJ	B	CBL	NULL
2G5T	A	ACF	NULL
2B5T	I	GU9	NULL
3SNI	A	546	NULL
2XKD	A	T3M	NULL
3GUS	A	N11	NULL
2OLE	A	KR2	NULL
1V3E	A	ZMR	NULL
1E2I	A	APS	NULL
3SRV	A	S19	NULL
3P0N	A	BPU	NULL
1M0Q	A	EPC	NULL
3F0T	A	NCV	NULL
1YPM	H	RA4	NULL
2WB5	A	VGB	NULL
1TYO	A	ENP	NULL
3MWA	A	UFT	NULL
1U4D	A	DBQ	NULL
2XX3	A	TAE	NULL
5REQ	A	SCD	NULL
3QWW	A	SFG	NULL
3UUO	A	0CV	NULL
1JKX	A	138	NULL
1QFM	A	SGM	NULL
3QJ0	A	QI3	NULL
3HQZ	A	PF8	NULL
1UK8	A	LEA	NULL
2C80	A	GTX	NULL
1C82	A	DGC	NULL
2QJY	A	SMA	NULL
3HRD	B	MCN	NULL
1BH6	A	1BH	NULL
3KI1	A	G9F	NULL
2JKE	A	NOJ	NULL
1Q36	A	SKP	NULL
1QJF	A	ACS	NULL
1KGT	A	PML	NULL
2EVL	A	EIC	NULL
2JIW	A	BEU	NULL
3K7M	X	GP7	NULL
2BU9	A	HFV	NULL
2WZM	A	NA7	NULL
3DHO	A	B2M	NULL
2WZH	A	NGO	NULL
1Z03	A	OCH	NULL
2VBD	A	V10	NULL
1DXR	L	MQ9	NULL
1ORK	A	ATC	NULL
1TKD	A	D3T	NULL
1JBW	A	TMF	NULL
3HXB	B	BD5	NULL
1KBO	A	340	NULL
1H2F	A	VA3	NULL
1DMJ	A	AP4	NULL
3CCZ	A	5HI	NULL
2NNL	D	ERD	NULL
1QRD	A	CBD	NULL
3BM4	B	ADV	NULL
1ZZS	A	DP9	NULL
2Q6B	A	HR2	NULL
2OXY	A	K17	NULL
3BYM	A	AM0	NULL
2FZI	A	DH3	NULL
3JWZ	A	J14	NULL
1R31	A	MEV	NULL
3KXG	A	K6X	NULL
3AC1	A	KZI	NULL
2NQY	A	BXP	NULL
1P9B	A	HDA	NULL
2PVJ	A	P44	NULL
1PN4	A	HDC	NULL
1NJS	A	KEU	NULL
3N67	A	XFN	NULL
2BAC	A	ODT	NULL
2OZ5	A	7XY	NULL
2X0V	B	X0V	NULL
3LD4	A	8NX	NULL
3E6L	A	A11	NULL
2Y05	A	RAL	NULL
1DRW	A	NHD	NULL
3FK7	A	4DM	NULL
3FEE	A	QUS	NULL
3E65	A	XXZ	NULL
2VT5	A	ROK	NULL
2OFV	A	242	NULL
2AI7	A	SB7	NULL
3D7D	A	FBD	NULL
3KR6	A	FFQ	NULL
3QI3	A	PDB	NULL
2B50	A	B7G	NULL
3M5L	A	TSV	NULL
3D7F	A	YBY	NULL
3FVU	A	IAC	NULL
3T9D	A	I7P	NULL
2XYJ	A	WLM	NULL
1DTH	A	BAT	NULL
1Y8J	A	STS	NULL
2PYW	A	SR1	NULL
1QRP	E	HH0	NULL
2YM4	A	4YM	NULL
1W8M	A	E1P	NULL
3VDF	A	API	NULL
1DFO	A	FFO	NULL
3HDZ	A	PD6	NULL
2WMX	A	ZY6	NULL
1CUL	B	103	NULL
2DYX	A	LAK	NULL
1JCQ	B	739	NULL
1I7B	A	SMM	NULL
2V34	B	SG3	NULL
1WC1	A	TAT	NULL
3TOD	A	XXB	NULL
1D8D	B	FII	NULL
2R9C	A	GRD	NULL
3RGW	S	F4S	NULL
2VCX	B	D26	NULL
1CXL	A	GLF	NULL
1LD8	B	U49	NULL
3FX4	A	FX4	NULL
3HA6	A	2JZ	NULL
2VCW	B	ZZA	NULL
2Y2P	A	Z10	NULL
3ZU4	A	ZU4	NULL
3BUR	A	TES	NULL
3FDN	A	MMH	NULL
2XPB	A	4GE	NULL
1SR9	A	KIV	NULL
2X5W	A	K2B	NULL
1U4O	A	NDD	NULL
3M6B	A	1RG	NULL
2A8T	A	MGT	NULL
3FV8	A	JK3	NULL
1AJS	A	PLA	NULL
3A5Y	A	KAA	NULL
3IQA	A	DRW	NULL
2JAW	A	BVP	NULL
1PYY	A	OSU	NULL
3D3P	A	20A	NULL
2P1V	A	5TN	NULL
3KPW	A	1SQ	NULL
2F8P	A	CEI	NULL
3C11	A	GDM	NULL
1XMU	A	ROF	NULL
3E94	A	TBY	NULL
3KQP	A	ES5	NULL
3Q0V	A	LL4	NULL
2XD6	A	XD6	NULL
3HO2	A	N32	NULL
1L6Y	A	4OX	NULL
3V4J	A	PQR	NULL
1LF9	A	ACR	NULL
4A30	A	QMI	NULL
1PPL	E	1Z7	NULL
3OI7	A	OI7	NULL
3R9V	B	DXC	NULL
3AUA	A	F98	NULL
3PIZ	A	03C	NULL
1M78	A	CLZ	NULL
2DW5	A	BFB	NULL
1NJJ	A	GET	NULL
1A50	A	FIP	NULL
1IA4	A	TQ6	NULL
2UXW	A	TH3	NULL
1AKB	A	PPD	NULL
1A5B	A	IGP	NULL
1UHI	A	CZI	NULL
3PXK	A	PXK	NULL
1XVV	A	CCQ	NULL
2ZIO	A	AYB	NULL
1CUL	A	FOK	NULL
2AR8	A	CTE	NULL
6CPP	A	CAE	NULL
1AAX	A	BPM	NULL
2QDS	A	MCO	NULL
2QTR	A	NXX	NULL
3HNB	M	768	NULL
1QMQ	A	LRB	NULL
2CNF	A	F32	NULL
3CSD	B	EMO	NULL
3NJ0	A	PYV	NULL
3S95	A	STU	NULL
1K2O	A	RFB	NULL
2VEY	A	IZ5	NULL
3BMN	A	AX3	NULL
2ICA	A	2IC	NULL
1S0I	A	SLT	NULL
2VBA	A	P4T	NULL
3JQ7	A	DX2	NULL
3F78	A	ICF	NULL
3UEQ	A	OTU	NULL
3QPG	A	3QP	NULL
2BGD	A	T1D	NULL
3MCV	A	MCV	NULL
2Y2B	A	AH0	NULL
1MMV	A	3AR	NULL
1X29	A	PMG	NULL
3D9C	A	ZYZ	NULL
3T4O	A	WA2	NULL
2C2S	A	34B	NULL
3CXO	A	3LR	NULL
2W2I	A	PD2	NULL
3MXR	A	CZ8	NULL
3NXO	A	D2B	NULL
1M00	A	BHH	NULL
2AY4	B	PPT	NULL
1ZCM	A	C1N	NULL
2H10	A	TBE	NULL
2DHF	A	DZF	NULL
1OM5	A	INE	NULL
3CV9	A	VDX	NULL
3HVL	A	SRL	NULL
1ABR	B	NGZ	NULL
3L3R	A	OAG	NULL
3QKE	A	GCO	NULL
3S7Q	A	LBW	NULL
1DQX	A	BMP	NULL
2FZJ	A	DH3	NULL
3JT4	A	JM8	NULL
1GBN	B	GBC	NULL
1YS2	X	2HS	NULL
1I80	A	9HX	NULL
3KN2	A	M66	NULL
2GAG	B	FOA	NULL
3AJR	A	VAH	NULL
1YMX	A	CFX	NULL
1EK8	A	DEM	NULL
1GVW	A	0EM	NULL
2PDG	A	47D	NULL
3Q07	A	WPP	NULL
2AT5	X	FDE	NULL
2E2V	A	BZZ	NULL
1EPP	E	1Z1	NULL
2AGT	A	FID	NULL
1AD4	A	HH2	NULL
3M6P	A	BB2	NULL
3PGI	A	F41	NULL
2IKH	A	LIT	NULL
3FUW	A	MTA	NULL
2IXK	A	TDO	NULL
3BMX	A	P4G	NULL
1E81	E	M91	NULL
3RX3	A	SUZ	NULL
3NJO	B	P2M	NULL
2XYD	A	3ES	NULL
2WH8	A	II2	NULL
1EYS	M	CRT	NULL
1ZXC	A	IH6	NULL
1CQQ	A	AG7	NULL
3FH8	A	27P	NULL
2XX8	A	1NE	NULL
3FHR	A	P4O	NULL
3BFG	A	MER	NULL
2ORW	B	4TA	NULL
3FUL	A	52D	NULL
1M5E	A	AM1	NULL
1E6U	A	UVW	NULL
1R50	A	SIL	NULL
3FTZ	A	848	NULL
3AI8	B	HNQ	NULL
1WUN	H	P5B	NULL
2YGO	A	PCF	NULL
3FTS	A	STL	NULL
3BKI	P	FQX	NULL
1NJE	A	DCM	NULL
1X89	A	CM1	NULL
3LPG	A	Z78	NULL
3AOX	A	EMH	NULL
3LY4	A	PNM	NULL
3PED	A	ZYF	NULL
1T9D	A	PYD	NULL
3RTW	B	NWD	NULL
3H8B	A	NSY	NULL
2ZQ9	A	CLS	NULL
3APV	A	TP0	NULL
1X38	A	IDD	NULL
3LSF	B	PZI	NULL
2XLQ	A	34H	NULL
1AOB	A	DDU	NULL
3HT7	A	JZ1	NULL
1XL8	A	152	NULL
3ILT	B	TRU	NULL
1FH9	A	LOX	NULL
1BJG	A	TMF	NULL
3HU9	A	NBE	NULL
2Q72	A	IXX	NULL
3O3O	A	2RH	NULL
1T4T	A	DIR	NULL
2NX3	D	1NT	NULL
1LHN	A	AON	NULL
1PFV	A	2FM	NULL
3V8S	A	0HD	NULL
2AUX	A	CT1	NULL
3LX5	A	AGO	NULL
2XDA	A	JPS	NULL
1J36	A	LPR	NULL
3ANN	A	SYE	NULL
1AYW	A	IN3	NULL
2QIV	X	U21	NULL
2X94	A	X94	NULL
2VQO	A	TFG	NULL
3O0U	A	O47	NULL
1BYG	A	STU	NULL
1YFW	A	4AA	NULL
3RKE	A	MZZ	NULL
3JWA	A	MPJ	NULL
3KWN	A	23Z	NULL
2P41	A	G1G	NULL
1XZ1	A	HLT	NULL
2C2W	A	5CD	NULL
3RT8	A	CWD	NULL
3N4C	A	EF3	NULL
2QCG	A	5BU	NULL
1LSH	B	PLD	NULL
2B1G	A	13A	NULL
3DJ8	A	EXY	NULL
2OP3	A	TF5	NULL
3DBP	A	NUP	NULL
1MMR	A	SRS	NULL
2QVE	A	247	NULL
2JJP	A	KLN	NULL
2OJ9	A	BMI	NULL
2X52	A	GYT	NULL
3SBP	A	CUK	NULL
2BFF	A	TZD	NULL
1WM1	A	PTB	NULL
1ZTQ	A	033	NULL
2CLF	B	F6F	NULL
3PB9	X	1BN	NULL
1U6Q	A	745	NULL
4A7B	A	3W5	NULL
3QCK	A	NX5	NULL
2IUZ	A	D1H	NULL
3C1X	A	CKK	NULL
2VIQ	A	D55	NULL
1XUC	A	PB3	NULL
3ARY	A	I5I	NULL
2PJ8	A	17A	NULL
3L8V	A	L8V	NULL
1W14	U	SH1	NULL
1NF4	A	FEC	NULL
1E7B	A	HLT	NULL
2PIZ	A	606	NULL
3MTL	A	FEF	NULL
1XKL	A	STH	NULL
1RM8	A	BAT	NULL
3HP6	A	D3T	NULL
1ZG7	A	P20	NULL
3IIS	M	PID	NULL
2AAX	A	PDN	NULL
6STD	A	MS2	NULL
3PL8	A	G3F	NULL
3CIB	A	314	NULL
2VPO	A	6CS	NULL
3LKZ	A	SFG	NULL
1EJB	A	INJ	NULL
2DXS	A	JTP	NULL
3IGB	A	454	NULL
3MKN	A	DNB	NULL
2RAV	A	WO6	NULL
2C4W	A	GAJ	NULL
3VET	A	TOY	NULL
3IND	A	593	NULL
2XVN	A	KLS	NULL
1GHP	A	PNM	NULL
2Q5A	A	16P	NULL
2P1P	B	IAC	NULL
2OHS	A	9IP	NULL
2H3E	A	6PR	NULL
3DZ5	A	M8M	NULL
2XP7	A	4F8	NULL
1NHU	A	153	NULL
3L59	A	BDJ	NULL
3DH8	A	B4N	NULL
3HHI	A	074	NULL
3OOB	A	KDH	NULL
3FQK	A	79Z	NULL
3IN4	A	BX2	NULL
2AMQ	A	3IH	NULL
3HIT	A	DYN	NULL
3PHE	A	C9A	NULL
2QMF	A	CS9	NULL
2GZ8	A	F3F	NULL
1TZF	A	C5G	NULL
2W3V	A	TOP	NULL
3TYQ	A	HI4	NULL
2IQG	A	F2I	NULL
2ZU5	A	ZU5	NULL
1NAS	A	ASE	NULL
3DNG	A	AXA	NULL
1OS5	A	NH1	NULL
2NTR	A	L00	NULL
1HJG	A	KIV	NULL
3HKP	A	DHB	NULL
3CJ0	A	SX2	NULL
2QP8	A	SC7	NULL
1UOG	A	P1C	NULL
3KJN	A	B93	NULL
1FBZ	A	CC1	NULL
2HWI	A	VRX	NULL
2GES	A	COK	NULL
3QP8	A	HL0	NULL
2I2S	A	MNA	NULL
1P2H	A	TEO	NULL
2WF2	A	ZY2	NULL
1HVY	A	D16	NULL
1M2X	A	MCO	NULL
3FQQ	A	0BD	NULL
3HVO	A	VGI	NULL
3MPI	A	GRA	NULL
3O5U	A	MYY	NULL
3GUM	A	PXY	NULL
3QGI	A	33F	NULL
1IUS	A	PAB	NULL
2OBS	A	GL0	NULL
2YHD	A	AV6	NULL
1ZNE	A	HE2	NULL
3HYF	A	ON1	NULL
1G38	A	NEA	NULL
3A3Z	X	2MV	NULL
2PNU	A	ENM	NULL
1DTL	A	BEP	NULL
1AJN	B	AAN	NULL
3S2N	A	P4D	NULL
3OGT	A	FMV	NULL
3FRA	X	I2H	NULL
3T1A	A	5MA	NULL
3TI6	A	G39	NULL
1DB1	A	VDX	NULL
1GS4	A	ZK5	NULL
3SRW	X	Q27	NULL
2RF2	A	MRX	NULL
2PW0	A	TRC	NULL
1IOV	A	POB	NULL
3FL0	A	CGP	NULL
3GKN	A	BIH	NULL
1S1T	A	UC1	NULL
1OU6	A	168	NULL
1ABF	A	FCB	NULL
3EV6	A	RSF	NULL
3P10	A	F69	NULL
2JI8	A	FYN	NULL
3OZM	D	LY9	NULL
2NQ6	A	HM4	NULL
3NF7	A	CIW	NULL
2PWG	A	CTS	NULL
2PH6	A	712	NULL
2W7X	A	D1A	NULL
2YBQ	A	UP2	NULL
1DYJ	A	DDF	NULL
1W96	A	S1A	NULL
3INF	A	X45	NULL
2YIQ	A	YIQ	NULL
3GZJ	A	EVS	NULL
2W0F	C	HX0	NULL
3FZM	A	3GO	NULL
3K02	A	TXT	NULL
3KDB	B	006	NULL
3D8N	A	UP3	NULL
2BES	A	RES	NULL
3LN1	A	CEL	NULL
2DE7	B	9CA	NULL
1ZJ7	A	0ZT	NULL
3I9J	B	AVV	NULL
2CIG	A	1DG	NULL
[truncated: 8,232 more rows]
